# Supplementary material for: The evolution of gene regulatory networks controlling Arabidopsis thaliana L. trichome development
Source: BMC Plant Biol. 2019 Feb 15;19(Suppl 1):53. doi: 10.1186/s12870-019-1640-2 (PMC6393967; doi:10.1186/s12870-019-1640-2)
Supplement: Supplementary file 1 — Table S1: Table contains the following sheets: GRN_statistics - this sheet contains information on the number of nodes and edges the network. GO_enricment - this sheet contains information about the GO enrichment of all nodes from the network (according to AgriGO, the date of appeal is 11/07/2018). GO_terms_associated_GRN_nodes - this sheet contains information about the terms assigned to each node from the network (according to TAIR, the date of appeal is 11/07/2018). GO terms of GRN clusters - This sheet contains information about which term belongs to which cluster of the gene network. (XLSX 64 kb) [file 12870_2019_1640_MOESM1_ESM.xlsx]

## Sheet: GRN_statistics
type of edge	before expert evaluation	after expert evaluation
Co-expression	342	298
Co-localization	30	23
Genetic Interactions	10	10
Physical Interactions	128	118
Predicted	186	129
node in genenetwork	123	100

## Sheet: GO_enricment
GO	term GO (ID)
term_type	term_type (P- Biological Process; F - Molecular Function;C- Cellular Component)
Term	Description term GO
queryitem	Number genes in input list with this term GO
bgitem	Number genes in BG/Ref with this term GO
pvalue	pvalue
FDR	pvalue after multi-test adjustment (Yekutieli (FDR (False discovery rate)))
entries	list gene with this term GO
GO	term_type	Term	queryitem	bgitem	pvalue	FDR	entries
GO:0010026	P	trichome differentiation	65	83	2e-129	4.1e-126	// AT1G33240 // AT5G04470 // AT4G01710 // AT2G02480 // AT1G17580 // AT2G35110 // AT5G06650 // AT3G27920 // AT2G30432 // AT2G22640 // AT5G64630 // AT5G53200 // AT1G03060 // AT1G01380 // AT2G42260 // AT4G22910 // AT4G20780 // AT3G13540 // AT3G16630 // AT2G27600 // AT1G64690 // AT3G12400 // AT1G80350 // AT5G20490 // AT4G09820 // AT5G65930 // AT3G01140 // AT3G58070 // AT5G22220 // AT2G38440 // AT5G58…
GO:0090558	P	plant epidermis development	68	245	2.9e-111	2.9e-108	// AT1G33240 // AT5G04470 // AT4G01710 // AT2G02480 // AT1G17580 // AT1G79840 // AT2G35110 // AT5G06650 // AT3G27920 // AT2G30432 // AT2G22640 // AT5G64630 // AT5G53200 // AT1G03060 // AT1G01380 // AT2G42260 // AT4G22910 // AT4G20780 // AT3G13540 // AT3G16630 // AT2G27600 // AT1G64690 // AT3G12400 // AT1G80350 // AT5G20490 // AT4G09820 // AT5G65930 // AT3G01140 // AT3G58070 // AT5G22220 // AT2G38…
GO:0030154	P	cell differentiation	76	768	1.1e-95	7.1e-93	// AT1G33240 // AT5G04470 // AT4G38620 // AT2G02480 // AT1G17580 // AT1G13180 // AT1G79840 // AT2G35110 // AT5G06650 // AT3G27920 // AT2G30432 // AT5G35550 // AT2G22640 // AT4G01710 // AT5G64630 // AT5G53200 // AT1G03060 // AT1G01380 // AT1G66350 // AT4G22910 // AT4G20780 // AT3G13540 // AT3G16630 // AT2G27600 // AT1G64690 // AT3G12400 // AT1G56650 // AT2G42260 // AT1G80350 // AT5G20490 // AT4G09…
GO:0010090	P	trichome morphogenesis	48	62	6.9e-93	3.4e-90	// AT1G33240 // AT1G17580 // AT4G01710 // AT2G02480 // AT2G35110 // AT2G46600 // AT3G27920 // AT2G30432 // AT1G13180 // AT2G22640 // AT5G53200 // AT1G03060 // AT2G42260 // AT4G22910 // AT4G20780 // AT3G13540 // AT3G16630 // AT2G27600 // AT1G64690 // AT1G80350 // AT5G20490 // AT5G65930 // AT3G01140 // AT3G58070 // AT5G22220 // AT2G38440 // AT3G12400 // AT1G19835 // AT1G73360 // AT5G43900 // AT3G12…
GO:0009888	P	tissue development	69	577	3.2e-90	1.3e-87	// AT1G33240 // AT5G04470 // AT4G01710 // AT2G02480 // AT1G17580 // AT1G79840 // AT2G35110 // AT5G06650 // AT3G27920 // AT2G30432 // AT2G22640 // AT5G64630 // AT5G53200 // AT1G03060 // AT1G01380 // AT2G42260 // AT4G22910 // AT4G20780 // AT3G13540 // AT3G16630 // AT2G27600 // AT1G64690 // AT3G12400 // AT1G80350 // AT5G20490 // AT4G09820 // AT5G65930 // AT3G01140 // AT3G58070 // AT5G22220 // AT2G38…
GO:0048869	P	cellular developmental process	77	1001	2.6e-89	8.5e-87	// AT1G33240 // AT5G04470 // AT4G38620 // AT2G02480 // AT1G17580 // AT1G13180 // AT1G79840 // AT2G35110 // AT5G06650 // AT3G27920 // AT2G30432 // AT5G35550 // AT2G22640 // AT4G01710 // AT5G64630 // AT5G53200 // AT1G03060 // AT1G01380 // AT1G66350 // AT4G22910 // AT5G28646 // AT4G20780 // AT3G13540 // AT3G16630 // AT2G27600 // AT1G64690 // AT3G12400 // AT1G56650 // AT2G42260 // AT1G80350 // AT5G20…
GO:0090626	P	plant epidermis morphogenesis	48	87	1.7e-87	4.7e-85	// AT1G33240 // AT1G17580 // AT4G01710 // AT2G02480 // AT2G35110 // AT2G46600 // AT3G27920 // AT2G30432 // AT1G13180 // AT2G22640 // AT5G53200 // AT1G03060 // AT2G42260 // AT4G22910 // AT4G20780 // AT3G13540 // AT3G16630 // AT2G27600 // AT1G64690 // AT1G80350 // AT5G20490 // AT5G65930 // AT3G01140 // AT3G58070 // AT5G22220 // AT2G38440 // AT3G12400 // AT1G19835 // AT1G73360 // AT5G43900 // AT3G12…
GO:0048468	P	cell development	52	306	1.8e-72	4.5e-70	// AT1G33240 // AT1G17580 // AT4G01710 // AT2G02480 // AT2G35110 // AT2G46600 // AT3G27920 // AT2G30432 // AT1G13180 // AT2G22640 // AT5G53200 // AT1G03060 // AT1G01380 // AT2G42260 // AT4G22910 // AT4G20780 // AT3G13540 // AT3G16630 // AT2G27600 // AT1G64690 // AT1G80350 // AT5G20490 // AT5G65930 // AT3G01140 // AT3G58070 // AT5G22220 // AT2G38440 // AT3G12400 // AT1G19835 // AT1G73360 // AT5G43…
GO:0000904	P	cell morphogenesis involved in differentiation	48	226	1.3e-70	2.9e-68	// AT1G33240 // AT1G17580 // AT4G01710 // AT2G02480 // AT2G35110 // AT2G46600 // AT3G27920 // AT2G30432 // AT1G13180 // AT2G22640 // AT5G53200 // AT1G03060 // AT2G42260 // AT4G22910 // AT4G20780 // AT3G13540 // AT3G16630 // AT2G27600 // AT1G64690 // AT1G80350 // AT5G20490 // AT5G65930 // AT3G01140 // AT3G58070 // AT5G22220 // AT2G38440 // AT3G12400 // AT1G19835 // AT1G73360 // AT5G43900 // AT3G12…
GO:0048856	P	anatomical structure development	86	3146	1.8e-66	3.5e-64	// AT1G33240 // AT5G04470 // AT4G01710 // AT2G02480 // AT2G35110 // AT5G06650 // AT5G64630 // AT5G53200 // AT1G01380 // AT3G13540 // AT3G01140 // AT3G58070 // AT2G30424 // AT1G66740 // AT5G41315 // AT2G39940 // AT1G30825 // AT1G75950 // AT2G27300 // AT5G14750 // AT1G66370 // AT5G52600 // AT1G17580 // AT2G22640 // AT4G24210 // AT1G80350 // AT5G20490 // AT1G73360 // AT2G38440 // AT3G12280 // AT4G09…
GO:0032502	P	developmental process	86	3233	1.7e-65	3.1e-63	// AT1G33240 // AT5G04470 // AT4G01710 // AT2G02480 // AT2G35110 // AT5G06650 // AT5G64630 // AT5G53200 // AT1G01380 // AT3G13540 // AT3G01140 // AT3G58070 // AT2G30424 // AT1G66740 // AT5G41315 // AT2G39940 // AT1G30825 // AT1G75950 // AT2G27300 // AT5G14750 // AT1G66370 // AT5G52600 // AT1G17580 // AT2G22640 // AT4G24210 // AT1G80350 // AT5G20490 // AT1G73360 // AT2G38440 // AT3G12280 // AT4G09…
GO:0044767	P	single-organism developmental process	85	3131	5.4e-65	8.8e-63	// AT1G33240 // AT1G17580 // AT4G01710 // AT1G17920 // AT2G02480 // AT4G38600 // AT1G13180 // AT1G79840 // AT2G35110 // AT5G06650 // AT3G27920 // AT2G30432 // AT2G27600 // AT2G22640 // AT5G64630 // AT5G53200 // AT1G03060 // AT1G01380 // AT1G66350 // AT4G22910 // AT5G28646 // AT4G24210 // AT3G13540 // AT3G16630 // AT5G17490 // AT1G64690 // AT1G14920 // AT3G12400 // AT3G05120 // AT2G42260 // AT1G80…
GO:0009653	P	anatomical structure morphogenesis	60	919	9.8e-62	1.5e-59	// AT1G33240 // AT1G17580 // AT4G01710 // AT2G02480 // AT2G35110 // AT2G46600 // AT3G27920 // AT2G30432 // AT2G22640 // AT5G64630 // AT5G53200 // AT1G03060 // AT1G01380 // AT2G42260 // AT4G22910 // AT5G28646 // AT4G20780 // AT3G13540 // AT3G16630 // AT2G27600 // AT1G64690 // AT3G05120 // AT1G80350 // AT5G20490 // AT5G65930 // AT3G01140 // AT3G58070 // AT5G22220 // AT2G38440 // AT3G12400 // AT1G19…
GO:0000902	P	cell morphogenesis	49	402	2.1e-61	3e-59	// AT1G33240 // AT1G17580 // AT4G01710 // AT2G02480 // AT2G35110 // AT2G46600 // AT3G27920 // AT2G30432 // AT1G13180 // AT2G22640 // AT5G53200 // AT1G03060 // AT2G42260 // AT4G22910 // AT5G28646 // AT4G20780 // AT3G13540 // AT3G16630 // AT2G27600 // AT1G64690 // AT1G80350 // AT5G20490 // AT5G65930 // AT3G01140 // AT3G58070 // AT5G22220 // AT2G38440 // AT3G12400 // AT1G19835 // AT1G73360 // AT5G43…
GO:0032989	P	cellular component morphogenesis	49	436	8.5e-60	1.1e-57	// AT1G33240 // AT1G17580 // AT4G01710 // AT2G02480 // AT2G35110 // AT2G46600 // AT3G27920 // AT2G30432 // AT1G13180 // AT2G22640 // AT5G53200 // AT1G03060 // AT2G42260 // AT4G22910 // AT5G28646 // AT4G20780 // AT3G13540 // AT3G16630 // AT2G27600 // AT1G64690 // AT1G80350 // AT5G20490 // AT5G65930 // AT3G01140 // AT3G58070 // AT5G22220 // AT2G38440 // AT3G12400 // AT1G19835 // AT1G73360 // AT5G43…
GO:0044763	P	single-organism cellular process	96	6591	3.3e-55	4.1e-53	// AT1G33240 // AT5G04470 // AT4G01710 // AT2G02480 // AT2G33385 // AT2G35110 // AT5G06650 // AT5G64630 // AT5G53200 // AT1G01380 // AT3G13540 // AT3G01140 // AT3G58070 // AT2G30424 // AT1G66740 // AT5G41315 // AT1G29170 // AT2G39940 // AT1G30825 // AT1G75950 // AT2G27300 // AT5G14750 // AT1G66370 // AT5G52600 // AT1G17580 // AT2G22640 // AT4G24210 // AT1G80350 // AT5G20490 // AT1G73360 // AT2G38…
GO:0010091	P	trichome branching	24	28	2.5e-46	2.9e-44	// AT4G20780 // AT2G02480 // AT2G46600 // AT5G53200 // AT2G42260 // AT3G12400 // AT2G27600 // AT1G80350 // AT5G20490 // AT5G65930 // AT3G01140 // AT3G58070 // AT4G22910 // AT2G38440 // AT1G73360 // AT1G64690 // AT5G40330 // AT1G01510 // AT1G66740 // AT5G41315 // AT5G28646 // AT1G17920 // AT4G38600 // AT5G42080
GO:0050794	P	regulation of cellular process	82	4857	2.7e-45	2.9e-43	// AT1G33240 // AT5G04470 // AT5G58003 // AT1G17920 // AT2G30424 // AT1G10480 // AT2G31300 // AT2G33385 // AT1G79840 // AT2G35110 // AT1G25540 // AT5G06650 // AT3G27920 // AT2G30432 // AT1G56650 // AT5G35550 // AT5G64630 // AT4G01710 // AT2G22640 // AT5G53200 // AT1G03060 // AT1G01380 // AT1G66350 // AT4G22910 // AT4G24210 // AT3G13540 // AT3G16630 // AT5G17490 // AT4G38620 // AT1G13180 // AT1G63…
GO:0050789	P	regulation of biological process	83	5306	1.3e-43	1.3e-41	// AT1G33240 // AT5G04470 // AT5G58003 // AT1G17920 // AT2G30424 // AT1G10480 // AT2G31300 // AT2G33385 // AT1G79840 // AT2G35110 // AT1G25540 // AT5G06650 // AT3G27920 // AT2G30432 // AT1G56650 // AT5G35550 // AT5G64630 // AT4G01710 // AT2G22640 // AT5G53200 // AT1G03060 // AT1G01380 // AT1G66350 // AT4G22910 // AT4G24210 // AT3G13540 // AT3G16630 // AT5G17490 // AT4G38620 // AT1G13180 // AT1G63…
GO:0044699	P	single-organism process	96	9448	1.6e-40	1.6e-38	// AT1G33240 // AT5G04470 // AT4G01710 // AT2G02480 // AT2G33385 // AT2G35110 // AT5G06650 // AT5G64630 // AT5G53200 // AT1G01380 // AT3G13540 // AT3G01140 // AT3G58070 // AT2G30424 // AT1G66740 // AT5G41315 // AT1G29170 // AT2G39940 // AT1G30825 // AT1G75950 // AT2G27300 // AT5G14750 // AT1G66370 // AT5G52600 // AT1G17580 // AT2G22640 // AT4G24210 // AT1G80350 // AT5G20490 // AT1G73360 // AT2G38…
GO:0065007	P	biological regulation	84	6062	2.3e-40	2.2e-38	// AT1G33240 // AT5G04470 // AT5G58003 // AT1G17920 // AT2G30424 // AT1G10480 // AT2G31300 // AT2G33385 // AT1G79840 // AT2G35110 // AT1G25540 // AT5G06650 // AT3G27920 // AT2G30432 // AT2G27600 // AT1G56650 // AT5G35550 // AT5G64630 // AT4G01710 // AT2G22640 // AT5G53200 // AT1G03060 // AT1G01380 // AT1G66350 // AT4G22910 // AT4G24210 // AT3G13540 // AT3G16630 // AT5G17490 // AT4G38620 // AT1G13…
GO:0016043	P	cellular component organization	59	2456	1.9e-36	1.7e-34	// AT1G33240 // AT5G04470 // AT4G01710 // AT2G02480 // AT1G17580 // AT2G31300 // AT2G33385 // AT2G35110 // AT2G46600 // AT3G27920 // AT2G30432 // AT2G22640 // AT5G64630 // AT5G53200 // AT1G03060 // AT2G42260 // AT4G22910 // AT5G28646 // AT4G20780 // AT3G13540 // AT3G16630 // AT2G27600 // AT1G64690 // AT3G12400 // AT1G80350 // AT5G20490 // AT5G65930 // AT3G01140 // AT3G58070 // AT5G22220 // AT2G38…
GO:0071840	P	cellular component organization or biogenesis	59	2812	2.9e-33	2.4e-31	// AT1G33240 // AT5G04470 // AT4G01710 // AT2G02480 // AT1G17580 // AT2G31300 // AT2G33385 // AT2G35110 // AT2G46600 // AT3G27920 // AT2G30432 // AT2G22640 // AT5G64630 // AT5G53200 // AT1G03060 // AT2G42260 // AT4G22910 // AT5G28646 // AT4G20780 // AT3G13540 // AT3G16630 // AT2G27600 // AT1G64690 // AT3G12400 // AT1G80350 // AT5G20490 // AT5G65930 // AT3G01140 // AT3G58070 // AT5G22220 // AT2G38…
GO:0007275	P	multicellular organism development	59	2811	2.9e-33	2.4e-31	// AT1G33240 // AT1G17580 // AT3G05120 // AT1G17920 // AT2G30424 // AT1G79840 // AT5G06650 // AT3G27920 // AT2G30432 // AT4G00480 // AT5G64630 // AT5G53200 // AT1G01380 // AT2G42260 // AT4G24210 // AT3G13540 // AT1G13180 // AT1G63650 // AT5G20490 // AT1G14920 // AT5G65930 // AT3G58070 // AT1G66380 // AT5G58230 // AT5G17490 // AT4G09820 // AT5G43900 // AT1G67030 // AT3G12280 // AT5G27320 // AT4G02…
GO:0044707	P	single-multicellular organism process	59	2875	9.7e-33	7.7e-31	// AT1G33240 // AT1G17580 // AT3G05120 // AT1G17920 // AT2G30424 // AT1G79840 // AT5G06650 // AT3G27920 // AT2G30432 // AT4G00480 // AT5G64630 // AT5G53200 // AT1G01380 // AT2G42260 // AT4G24210 // AT3G13540 // AT1G13180 // AT1G63650 // AT5G20490 // AT1G14920 // AT5G65930 // AT3G58070 // AT1G66380 // AT5G58230 // AT5G17490 // AT4G09820 // AT5G43900 // AT1G67030 // AT3G12280 // AT5G27320 // AT4G02…
GO:0032501	P	multicellular organismal process	59	3032	1.7e-31	1.3e-29	// AT1G33240 // AT1G17580 // AT3G05120 // AT1G17920 // AT2G30424 // AT1G79840 // AT5G06650 // AT3G27920 // AT2G30432 // AT4G00480 // AT5G64630 // AT5G53200 // AT1G01380 // AT2G42260 // AT4G24210 // AT3G13540 // AT1G13180 // AT1G63650 // AT5G20490 // AT1G14920 // AT5G65930 // AT3G58070 // AT1G66380 // AT5G58230 // AT5G17490 // AT4G09820 // AT5G43900 // AT1G67030 // AT3G12280 // AT5G27320 // AT4G02…
GO:0009987	P	cellular process	98	12771	2e-31	1.5e-29	// AT1G33240 // AT5G04470 // AT5G58003 // AT2G02480 // AT2G33385 // AT2G35110 // AT5G06650 // AT5G64630 // AT5G53200 // AT1G01380 // AT3G13540 // AT3G01140 // AT3G58070 // AT2G30424 // AT1G66740 // AT5G41315 // AT1G29170 // AT2G39940 // AT1G30825 // AT1G75950 // AT2G27300 // AT5G14750 // AT1G66370 // AT5G52600 // AT1G17580 // AT2G22640 // AT4G24210 // AT1G80350 // AT5G20490 // AT1G73360 // AT2G38…
GO:0031323	P	regulation of cellular metabolic process	57	2980	8.9e-30	6.3e-28	// AT1G33240 // AT5G04470 // AT5G58003 // AT1G17920 // AT2G30424 // AT1G01520 // AT2G35110 // AT1G25540 // AT5G06650 // AT3G27920 // AT2G30432 // AT5G35550 // AT4G00480 // AT5G64630 // AT5G53200 // AT1G01380 // AT2G42260 // AT4G22910 // AT3G13540 // AT5G17490 // AT4G38620 // AT1G63650 // AT1G56650 // AT3G01140 // AT3G58070 // AT1G66380 // AT5G22220 // AT5G58230 // AT3G12280 // AT4G09820 // AT1G67…
GO:0080090	P	regulation of primary metabolic process	56	2889	2e-29	1.4e-27	// AT1G33240 // AT5G04470 // AT5G58003 // AT1G17920 // AT2G30424 // AT1G01520 // AT2G35110 // AT1G25540 // AT5G06650 // AT3G27920 // AT2G30432 // AT5G35550 // AT4G00480 // AT5G64630 // AT5G53200 // AT1G01380 // AT2G42260 // AT4G22910 // AT3G13540 // AT5G17490 // AT4G38620 // AT1G63650 // AT1G56650 // AT3G01140 // AT3G58070 // AT1G66380 // AT5G22220 // AT5G58230 // AT3G12280 // AT4G09820 // AT1G67…
GO:0019219	P	regulation of nucleobase-containing compound metabolic process	53	2529	4e-29	2.7e-27	// AT1G33240 // AT5G58003 // AT1G17920 // AT2G30424 // AT1G01520 // AT2G35110 // AT1G25540 // AT5G06650 // AT3G27920 // AT2G30432 // AT5G35550 // AT4G00480 // AT5G64630 // AT5G53200 // AT1G01380 // AT3G13540 // AT5G17490 // AT4G38620 // AT1G63650 // AT1G56650 // AT3G01140 // AT3G58070 // AT1G66380 // AT5G22220 // AT5G58230 // AT3G12280 // AT4G09820 // AT1G67030 // AT1G73360 // AT5G40330 // AT1G05…
GO:0060255	P	regulation of macromolecule metabolic process	56	2998	1.3e-28	8.4e-27	// AT1G33240 // AT5G04470 // AT5G58003 // AT1G17920 // AT2G30424 // AT1G01520 // AT2G35110 // AT1G25540 // AT5G06650 // AT3G27920 // AT2G30432 // AT5G35550 // AT4G00480 // AT5G64630 // AT5G53200 // AT1G01380 // AT2G42260 // AT4G22910 // AT3G13540 // AT5G17490 // AT4G38620 // AT1G63650 // AT1G56650 // AT3G01140 // AT3G58070 // AT1G66380 // AT5G22220 // AT5G58230 // AT3G12280 // AT4G09820 // AT1G67…
GO:0019222	P	regulation of metabolic process	57	3181	2.5e-28	1.6e-26	// AT1G33240 // AT5G04470 // AT5G58003 // AT1G17920 // AT2G30424 // AT1G01520 // AT2G35110 // AT1G25540 // AT5G06650 // AT3G27920 // AT2G30432 // AT5G35550 // AT4G00480 // AT5G64630 // AT5G53200 // AT1G01380 // AT2G42260 // AT4G22910 // AT3G13540 // AT5G17490 // AT4G38620 // AT1G63650 // AT1G56650 // AT3G01140 // AT3G58070 // AT1G66380 // AT5G22220 // AT5G58230 // AT3G12280 // AT4G09820 // AT1G67…
GO:0006351	P	transcription, DNA-templated	52	2559	7.8e-28	4.7e-26	// AT1G33240 // AT5G58003 // AT1G17920 // AT2G30424 // AT1G01520 // AT2G35110 // AT1G25540 // AT5G06650 // AT3G27920 // AT2G30432 // AT5G35550 // AT4G00480 // AT5G64630 // AT5G53200 // AT1G01380 // AT3G13540 // AT5G17490 // AT1G63650 // AT1G56650 // AT3G01140 // AT3G58070 // AT1G66380 // AT5G22220 // AT5G58230 // AT3G12280 // AT4G09820 // AT1G67030 // AT1G73360 // AT5G40330 // AT1G05230 // AT2G30…
GO:0097659	P	nucleic acid-templated transcription	52	2561	8.1e-28	4.7e-26	// AT1G33240 // AT5G58003 // AT1G17920 // AT2G30424 // AT1G01520 // AT2G35110 // AT1G25540 // AT5G06650 // AT3G27920 // AT2G30432 // AT5G35550 // AT4G00480 // AT5G64630 // AT5G53200 // AT1G01380 // AT3G13540 // AT5G17490 // AT1G63650 // AT1G56650 // AT3G01140 // AT3G58070 // AT1G66380 // AT5G22220 // AT5G58230 // AT3G12280 // AT4G09820 // AT1G67030 // AT1G73360 // AT5G40330 // AT1G05230 // AT2G30…
GO:0032774	P	RNA biosynthetic process	52	2566	8.8e-28	5e-26	// AT1G33240 // AT5G58003 // AT1G17920 // AT2G30424 // AT1G01520 // AT2G35110 // AT1G25540 // AT5G06650 // AT3G27920 // AT2G30432 // AT5G35550 // AT4G00480 // AT5G64630 // AT5G53200 // AT1G01380 // AT3G13540 // AT5G17490 // AT1G63650 // AT1G56650 // AT3G01140 // AT3G58070 // AT1G66380 // AT5G22220 // AT5G58230 // AT3G12280 // AT4G09820 // AT1G67030 // AT1G73360 // AT5G40330 // AT1G05230 // AT2G30…
GO:2001141	P	regulation of RNA biosynthetic process	51	2445	1e-27	5.3e-26	// AT5G58003 // AT1G17920 // AT2G30424 // AT1G01520 // AT2G35110 // AT1G25540 // AT5G06650 // AT3G27920 // AT2G30432 // AT5G35550 // AT4G00480 // AT5G64630 // AT5G53200 // AT1G01380 // AT3G13540 // AT5G17490 // AT1G63650 // AT1G56650 // AT3G01140 // AT3G58070 // AT1G66380 // AT5G22220 // AT5G58230 // AT1G73360 // AT4G09820 // AT1G67030 // AT3G12280 // AT5G40330 // AT1G05230 // AT2G30420 // AT1G66…
GO:0006355	P	regulation of transcription, DNA-templated	51	2443	9.8e-28	5.3e-26	// AT5G58003 // AT1G17920 // AT2G30424 // AT1G01520 // AT2G35110 // AT1G25540 // AT5G06650 // AT3G27920 // AT2G30432 // AT5G35550 // AT4G00480 // AT5G64630 // AT5G53200 // AT1G01380 // AT3G13540 // AT5G17490 // AT1G63650 // AT1G56650 // AT3G01140 // AT3G58070 // AT1G66380 // AT5G22220 // AT5G58230 // AT1G73360 // AT4G09820 // AT1G67030 // AT3G12280 // AT5G40330 // AT1G05230 // AT2G30420 // AT1G66…
GO:1903506	P	regulation of nucleic acid-templated transcription	51	2445	1e-27	5.3e-26	// AT5G58003 // AT1G17920 // AT2G30424 // AT1G01520 // AT2G35110 // AT1G25540 // AT5G06650 // AT3G27920 // AT2G30432 // AT5G35550 // AT4G00480 // AT5G64630 // AT5G53200 // AT1G01380 // AT3G13540 // AT5G17490 // AT1G63650 // AT1G56650 // AT3G01140 // AT3G58070 // AT1G66380 // AT5G22220 // AT5G58230 // AT1G73360 // AT4G09820 // AT1G67030 // AT3G12280 // AT5G40330 // AT1G05230 // AT2G30420 // AT1G66…
GO:0051252	P	regulation of RNA metabolic process	51	2474	1.7e-27	8.9e-26	// AT5G58003 // AT1G17920 // AT2G30424 // AT1G01520 // AT2G35110 // AT1G25540 // AT5G06650 // AT3G27920 // AT2G30432 // AT5G35550 // AT4G00480 // AT5G64630 // AT5G53200 // AT1G01380 // AT3G13540 // AT5G17490 // AT1G63650 // AT1G56650 // AT3G01140 // AT3G58070 // AT1G66380 // AT5G22220 // AT5G58230 // AT1G73360 // AT4G09820 // AT1G67030 // AT3G12280 // AT5G40330 // AT1G05230 // AT2G30420 // AT1G66…
GO:0051171	P	regulation of nitrogen compound metabolic process	53	2739	1.8e-27	9e-26	// AT1G33240 // AT5G58003 // AT1G17920 // AT2G30424 // AT1G01520 // AT2G35110 // AT1G25540 // AT5G06650 // AT3G27920 // AT2G30432 // AT5G35550 // AT4G00480 // AT5G64630 // AT5G53200 // AT1G01380 // AT3G13540 // AT5G17490 // AT4G38620 // AT1G63650 // AT1G56650 // AT3G01140 // AT3G58070 // AT1G66380 // AT5G22220 // AT5G58230 // AT3G12280 // AT4G09820 // AT1G67030 // AT1G73360 // AT5G40330 // AT1G05…
GO:2000112	P	regulation of cellular macromolecule biosynthetic process	52	2657	4.5e-27	2.2e-25	// AT1G33240 // AT5G58003 // AT1G17920 // AT2G30424 // AT1G01520 // AT2G35110 // AT1G25540 // AT5G06650 // AT3G27920 // AT2G30432 // AT5G35550 // AT4G00480 // AT5G64630 // AT5G53200 // AT1G01380 // AT3G13540 // AT5G17490 // AT1G63650 // AT1G56650 // AT3G01140 // AT3G58070 // AT1G66380 // AT5G22220 // AT5G58230 // AT3G12280 // AT4G09820 // AT1G67030 // AT1G73360 // AT5G40330 // AT1G05230 // AT2G30…
GO:0010556	P	regulation of macromolecule biosynthetic process	52	2666	5.3e-27	2.5e-25	// AT1G33240 // AT5G58003 // AT1G17920 // AT2G30424 // AT1G01520 // AT2G35110 // AT1G25540 // AT5G06650 // AT3G27920 // AT2G30432 // AT5G35550 // AT4G00480 // AT5G64630 // AT5G53200 // AT1G01380 // AT3G13540 // AT5G17490 // AT1G63650 // AT1G56650 // AT3G01140 // AT3G58070 // AT1G66380 // AT5G22220 // AT5G58230 // AT3G12280 // AT4G09820 // AT1G67030 // AT1G73360 // AT5G40330 // AT1G05230 // AT2G30…
GO:0031326	P	regulation of cellular biosynthetic process	52	2734	1.7e-26	7.8e-25	// AT1G33240 // AT5G58003 // AT1G17920 // AT2G30424 // AT1G01520 // AT2G35110 // AT1G25540 // AT5G06650 // AT3G27920 // AT2G30432 // AT5G35550 // AT4G00480 // AT5G64630 // AT5G53200 // AT1G01380 // AT3G13540 // AT5G17490 // AT1G63650 // AT1G56650 // AT3G01140 // AT3G58070 // AT1G66380 // AT5G22220 // AT5G58230 // AT3G12280 // AT4G09820 // AT1G67030 // AT1G73360 // AT5G40330 // AT1G05230 // AT2G30…
GO:0009889	P	regulation of biosynthetic process	52	2752	2.3e-26	1e-24	// AT1G33240 // AT5G58003 // AT1G17920 // AT2G30424 // AT1G01520 // AT2G35110 // AT1G25540 // AT5G06650 // AT3G27920 // AT2G30432 // AT5G35550 // AT4G00480 // AT5G64630 // AT5G53200 // AT1G01380 // AT3G13540 // AT5G17490 // AT1G63650 // AT1G56650 // AT3G01140 // AT3G58070 // AT1G66380 // AT5G22220 // AT5G58230 // AT3G12280 // AT4G09820 // AT1G67030 // AT1G73360 // AT5G40330 // AT1G05230 // AT2G30…
GO:0034654	P	nucleobase-containing compound biosynthetic process	52	2781	3.8e-26	1.7e-24	// AT1G33240 // AT5G58003 // AT1G17920 // AT2G30424 // AT1G01520 // AT2G35110 // AT1G25540 // AT5G06650 // AT3G27920 // AT2G30432 // AT5G35550 // AT4G00480 // AT5G64630 // AT5G53200 // AT1G01380 // AT3G13540 // AT5G17490 // AT1G63650 // AT1G56650 // AT3G01140 // AT3G58070 // AT1G66380 // AT5G22220 // AT5G58230 // AT3G12280 // AT4G09820 // AT1G67030 // AT1G73360 // AT5G40330 // AT1G05230 // AT2G30…
GO:0045010	P	actin nucleation	14	22	6e-26	2.5e-24	// AT4G01710 // AT1G29170 // AT1G30825 // AT1G13180 // AT2G33385 // AT2G35110 // AT2G46225 // AT2G31300 // AT5G18410 // AT3G27000 // AT2G22640 // AT4G14147 // AT2G38440 // AT1G60430
GO:0030838	P	positive regulation of actin filament polymerization	14	22	6e-26	2.5e-24	// AT4G01710 // AT1G29170 // AT1G30825 // AT1G13180 // AT2G33385 // AT2G35110 // AT2G46225 // AT2G31300 // AT5G18410 // AT3G27000 // AT2G22640 // AT4G14147 // AT2G38440 // AT1G60430
GO:0018130	P	heterocycle biosynthetic process	53	2957	6.9e-26	2.8e-24	// AT1G33240 // AT5G58003 // AT1G17920 // AT2G30424 // AT1G01520 // AT2G35110 // AT1G25540 // AT5G06650 // AT3G27920 // AT2G30432 // AT5G35550 // AT4G00480 // AT5G64630 // AT5G53200 // AT1G01380 // AT3G13540 // AT5G17490 // AT1G63650 // AT1G56650 // AT3G01140 // AT3G58070 // AT1G66380 // AT5G22220 // AT5G58230 // AT3G12280 // AT4G09820 // AT1G67030 // AT1G73360 // AT5G40330 // AT1G05230 // AT2G30…
GO:0090304	P	nucleic acid metabolic process	58	3768	1.6e-25	6.3e-24	// AT1G33240 // AT5G04470 // AT5G58003 // AT1G17920 // AT2G02480 // AT1G01520 // AT2G35110 // AT1G25540 // AT5G06650 // AT3G27920 // AT2G30432 // AT5G35550 // AT4G00480 // AT5G64630 // AT5G53200 // AT1G01380 // AT2G42260 // AT4G22910 // AT3G13540 // AT5G17490 // AT4G38620 // AT1G63650 // AT1G56650 // AT3G01140 // AT3G58070 // AT1G66380 // AT5G22220 // AT5G58230 // AT3G12280 // AT4G09820 // AT1G67…
GO:0007010	P	cytoskeleton organization	21	177	2.1e-25	8.3e-24	// AT2G46225 // AT2G31300 // AT5G28646 // AT1G29170 // AT1G30825 // AT4G01710 // AT1G75950 // AT2G33385 // AT2G35110 // AT1G80350 // AT1G01510 // AT5G18410 // AT1G13180 // AT5G65930 // AT3G16630 // AT3G27000 // AT2G22640 // AT4G14147 // AT2G38440 // AT1G19835 // AT1G60430
GO:0032273	P	positive regulation of protein polymerization	14	25	2.4e-25	9.2e-24	// AT4G01710 // AT1G29170 // AT1G30825 // AT1G13180 // AT2G33385 // AT2G35110 // AT2G46225 // AT2G31300 // AT5G18410 // AT3G27000 // AT2G22640 // AT4G14147 // AT2G38440 // AT1G60430
GO:0019438	P	aromatic compound biosynthetic process	53	3058	3.3e-25	1.3e-23	// AT1G33240 // AT5G58003 // AT1G17920 // AT2G30424 // AT1G01520 // AT2G35110 // AT1G25540 // AT5G06650 // AT3G27920 // AT2G30432 // AT5G35550 // AT4G00480 // AT5G64630 // AT5G53200 // AT1G01380 // AT3G13540 // AT5G17490 // AT1G63650 // AT1G56650 // AT3G01140 // AT3G58070 // AT1G66380 // AT5G22220 // AT5G58230 // AT3G12280 // AT4G09820 // AT1G67030 // AT1G73360 // AT5G40330 // AT1G05230 // AT2G30…
GO:0051495	P	positive regulation of cytoskeleton organization	14	27	5.5e-25	2.1e-23	// AT4G01710 // AT1G29170 // AT1G30825 // AT1G13180 // AT2G33385 // AT2G35110 // AT2G46225 // AT2G31300 // AT5G18410 // AT3G27000 // AT2G22640 // AT4G14147 // AT2G38440 // AT1G60430
GO:0010468	P	regulation of gene expression	51	2814	6.2e-25	2.3e-23	// AT5G58003 // AT1G17920 // AT2G30424 // AT1G01520 // AT2G35110 // AT1G25540 // AT5G06650 // AT3G27920 // AT2G30432 // AT5G35550 // AT4G00480 // AT5G64630 // AT5G53200 // AT1G01380 // AT3G13540 // AT5G17490 // AT1G63650 // AT1G56650 // AT3G01140 // AT3G58070 // AT1G66380 // AT5G22220 // AT5G58230 // AT1G73360 // AT4G09820 // AT1G67030 // AT3G12280 // AT5G40330 // AT1G05230 // AT2G30420 // AT1G66…
GO:1901362	P	organic cyclic compound biosynthetic process	53	3174	1.9e-24	6.9e-23	// AT1G33240 // AT5G58003 // AT1G17920 // AT2G30424 // AT1G01520 // AT2G35110 // AT1G25540 // AT5G06650 // AT3G27920 // AT2G30432 // AT5G35550 // AT4G00480 // AT5G64630 // AT5G53200 // AT1G01380 // AT3G13540 // AT5G17490 // AT1G63650 // AT1G56650 // AT3G01140 // AT3G58070 // AT1G66380 // AT5G22220 // AT5G58230 // AT3G12280 // AT4G09820 // AT1G67030 // AT1G73360 // AT5G40330 // AT1G05230 // AT2G30…
GO:0006139	P	nucleobase-containing compound metabolic process	59	4178	3.7e-24	1.3e-22	// AT1G33240 // AT5G04470 // AT5G58003 // AT1G17920 // AT2G02480 // AT1G01520 // AT2G35110 // AT1G25540 // AT5G06650 // AT3G27920 // AT2G30432 // AT5G35550 // AT4G00480 // AT5G64630 // AT5G53200 // AT1G01380 // AT2G42260 // AT4G22910 // AT3G13540 // AT5G17490 // AT4G38620 // AT1G63650 // AT1G56650 // AT3G01140 // AT3G58070 // AT1G66380 // AT5G22220 // AT5G58230 // AT3G12280 // AT4G09820 // AT1G67…
GO:0031334	P	positive regulation of protein complex assembly	14	37	2e-23	6.8e-22	// AT4G01710 // AT1G29170 // AT1G30825 // AT1G13180 // AT2G33385 // AT2G35110 // AT2G46225 // AT2G31300 // AT5G18410 // AT3G27000 // AT2G22640 // AT4G14147 // AT2G38440 // AT1G60430
GO:0032535	P	regulation of cellular component size	16	74	2.7e-23	8.9e-22	// AT1G33240 // AT4G01710 // AT1G29170 // AT1G30825 // AT1G13180 // AT2G33385 // AT2G35110 // AT2G46225 // AT2G31300 // AT5G18410 // AT1G66740 // AT3G27000 // AT2G22640 // AT4G14147 // AT2G38440 // AT1G60430
GO:0090066	P	regulation of anatomical structure size	16	74	2.7e-23	8.9e-22	// AT1G33240 // AT4G01710 // AT1G29170 // AT1G30825 // AT1G13180 // AT2G33385 // AT2G35110 // AT2G46225 // AT2G31300 // AT5G18410 // AT1G66740 // AT3G27000 // AT2G22640 // AT4G14147 // AT2G38440 // AT1G60430
GO:0030833	P	regulation of actin filament polymerization	14	40	4.9e-23	1.6e-21	// AT4G01710 // AT1G29170 // AT1G30825 // AT1G13180 // AT2G33385 // AT2G35110 // AT2G46225 // AT2G31300 // AT5G18410 // AT3G27000 // AT2G22640 // AT4G14147 // AT2G38440 // AT1G60430
GO:0030029	P	actin filament-based process	17	104	7.5e-23	2.4e-21	// AT5G43900 // AT1G17580 // AT2G31300 // AT1G29170 // AT1G30825 // AT4G01710 // AT1G13180 // AT2G33385 // AT2G35110 // AT2G46225 // AT5G20490 // AT5G18410 // AT3G27000 // AT2G22640 // AT4G14147 // AT2G38440 // AT1G60430
GO:0046483	P	heterocycle metabolic process	59	4433	7.8e-23	2.5e-21	// AT1G33240 // AT5G04470 // AT5G58003 // AT1G17920 // AT2G02480 // AT1G01520 // AT2G35110 // AT1G25540 // AT5G06650 // AT3G27920 // AT2G30432 // AT5G35550 // AT4G00480 // AT5G64630 // AT5G53200 // AT1G01380 // AT2G42260 // AT4G22910 // AT3G13540 // AT5G17490 // AT4G38620 // AT1G63650 // AT1G56650 // AT3G01140 // AT3G58070 // AT1G66380 // AT5G22220 // AT5G58230 // AT3G12280 // AT4G09820 // AT1G67…
GO:0008064	P	regulation of actin polymerization or depolymerization	14	42	8.7e-23	2.6e-21	// AT4G01710 // AT1G29170 // AT1G30825 // AT1G13180 // AT2G33385 // AT2G35110 // AT2G46225 // AT2G31300 // AT5G18410 // AT3G27000 // AT2G22640 // AT4G14147 // AT2G38440 // AT1G60430
GO:0030041	P	actin filament polymerization	14	42	8.7e-23	2.6e-21	// AT4G01710 // AT1G29170 // AT1G30825 // AT1G13180 // AT2G33385 // AT2G35110 // AT2G46225 // AT2G31300 // AT5G18410 // AT3G27000 // AT2G22640 // AT4G14147 // AT2G38440 // AT1G60430
GO:0006357	P	regulation of transcription from RNA polymerase II promoter	23	333	8.7e-23	2.6e-21	// AT5G58003 // AT4G38620 // AT3G27920 // AT2G30432 // AT5G35550 // AT5G53200 // AT1G01380 // AT3G13540 // AT1G56650 // AT3G01140 // AT1G66380 // AT3G12280 // AT5G40330 // AT2G30420 // AT2G30424 // AT4G19600 // AT4G01060 // AT2G33540 // AT5G14750 // AT1G66370 // AT5G52600 // AT1G66390 // AT2G46410
GO:0030832	P	regulation of actin filament length	14	42	8.7e-23	2.6e-21	// AT4G01710 // AT1G29170 // AT1G30825 // AT1G13180 // AT2G33385 // AT2G35110 // AT2G46225 // AT2G31300 // AT5G18410 // AT3G27000 // AT2G22640 // AT4G14147 // AT2G38440 // AT1G60430
GO:0009740	P	gibberellic acid mediated signaling pathway	16	82	1.2e-22	3.4e-21	// AT2G01570 // AT4G24210 // AT5G17490 // AT1G10480 // AT1G66350 // AT2G41940 // AT1G67030 // AT2G27300 // AT3G05120 // AT5G27320 // AT5G06650 // AT3G27920 // AT3G03450 // AT1G14920 // AT3G58070 // AT3G63010
GO:0010476	P	gibberellin mediated signaling pathway	16	83	1.4e-22	4e-21	// AT2G01570 // AT4G24210 // AT5G17490 // AT1G10480 // AT1G66350 // AT2G41940 // AT1G67030 // AT2G27300 // AT3G05120 // AT5G27320 // AT5G06650 // AT3G27920 // AT3G03450 // AT1G14920 // AT3G58070 // AT3G63010
GO:0051258	P	protein polymerization	15	62	1.5e-22	4.3e-21	// AT4G01710 // AT1G29170 // AT1G30825 // AT1G13180 // AT2G33385 // AT2G35110 // AT2G46225 // AT2G31300 // AT5G18410 // AT3G27000 // AT2G22640 // AT4G14147 // AT2G38440 // AT1G19835 // AT1G60430
GO:0032956	P	regulation of actin cytoskeleton organization	14	45	2e-22	5.4e-21	// AT4G01710 // AT1G29170 // AT1G30825 // AT1G13180 // AT2G33385 // AT2G35110 // AT2G46225 // AT2G31300 // AT5G18410 // AT3G27000 // AT2G22640 // AT4G14147 // AT2G38440 // AT1G60430
GO:0071370	P	cellular response to gibberellin stimulus	16	85	1.9e-22	5.4e-21	// AT2G01570 // AT4G24210 // AT5G17490 // AT1G10480 // AT1G66350 // AT2G41940 // AT1G67030 // AT2G27300 // AT3G05120 // AT5G27320 // AT5G06650 // AT3G27920 // AT3G03450 // AT1G14920 // AT3G58070 // AT3G63010
GO:0032271	P	regulation of protein polymerization	14	45	2e-22	5.4e-21	// AT4G01710 // AT1G29170 // AT1G30825 // AT1G13180 // AT2G33385 // AT2G35110 // AT2G46225 // AT2G31300 // AT5G18410 // AT3G27000 // AT2G22640 // AT4G14147 // AT2G38440 // AT1G60430
GO:0032970	P	regulation of actin filament-based process	14	45	2e-22	5.4e-21	// AT4G01710 // AT1G29170 // AT1G30825 // AT1G13180 // AT2G33385 // AT2G35110 // AT2G46225 // AT2G31300 // AT5G18410 // AT3G27000 // AT2G22640 // AT4G14147 // AT2G38440 // AT1G60430
GO:0048518	P	positive regulation of biological process	31	881	2.3e-22	6.3e-21	// AT4G01710 // AT2G31300 // AT2G33385 // AT2G35110 // AT3G63010 // AT1G56650 // AT2G22640 // AT2G42260 // AT4G22910 // AT4G24210 // AT3G05120 // AT2G38440 // AT5G58230 // AT1G60430 // AT4G09820 // AT5G27320 // AT2G46225 // AT5G18410 // AT5G41315 // AT3G27000 // AT1G13180 // AT4G19600 // AT1G29170 // AT1G30825 // AT5G22220 // AT5G14750 // AT1G65470 // AT5G52600 // AT4G14147 // AT1G25540 // AT2G46…
GO:0016070	P	RNA metabolic process	52	3403	3.9e-22	1e-20	// AT1G33240 // AT5G58003 // AT1G17920 // AT2G30424 // AT1G01520 // AT2G35110 // AT1G25540 // AT5G06650 // AT3G27920 // AT2G30432 // AT5G35550 // AT4G00480 // AT5G64630 // AT5G53200 // AT1G01380 // AT3G13540 // AT5G17490 // AT1G63650 // AT1G56650 // AT3G01140 // AT3G58070 // AT1G66380 // AT5G22220 // AT5G58230 // AT3G12280 // AT4G09820 // AT1G67030 // AT1G73360 // AT5G40330 // AT1G05230 // AT2G30…
GO:0044089	P	positive regulation of cellular component biogenesis	14	48	4.3e-22	1.1e-20	// AT4G01710 // AT1G29170 // AT1G30825 // AT1G13180 // AT2G33385 // AT2G35110 // AT2G46225 // AT2G31300 // AT5G18410 // AT3G27000 // AT2G22640 // AT4G14147 // AT2G38440 // AT1G60430
GO:0006725	P	cellular aromatic compound metabolic process	59	4588	4.5e-22	1.2e-20	// AT1G33240 // AT5G04470 // AT5G58003 // AT1G17920 // AT2G02480 // AT1G01520 // AT2G35110 // AT1G25540 // AT5G06650 // AT3G27920 // AT2G30432 // AT5G35550 // AT4G00480 // AT5G64630 // AT5G53200 // AT1G01380 // AT2G42260 // AT4G22910 // AT3G13540 // AT5G17490 // AT4G38620 // AT1G63650 // AT1G56650 // AT3G01140 // AT3G58070 // AT1G66380 // AT5G22220 // AT5G58230 // AT3G12280 // AT4G09820 // AT1G67…
GO:0071229	P	cellular response to acid chemical	25	485	8.4e-22	2.1e-20	// AT3G05120 // AT5G06650 // AT3G27920 // AT4G24210 // AT1G56650 // AT3G58070 // AT4G09820 // AT1G67030 // AT5G17490 // AT1G14920 // AT4G02570 // AT3G03450 // AT5G27320 // AT5G41315 // AT2G01570 // AT3G50530 // AT1G10480 // AT2G39940 // AT1G66350 // AT2G41940 // AT2G27300 // AT2G33540 // AT3G63010 // AT1G63650 // AT1G25540
GO:0045165	P	cell fate commitment	14	52	1.1e-21	2.8e-20	// AT1G63650 // AT1G79840 // AT2G30424 // AT3G12280 // AT2G30420 // AT5G40330 // AT5G14750 // AT3G27920 // AT5G65930 // AT5G41315 // AT4G00480 // AT5G24520 // AT1G01380 // AT2G46410
GO:0006366	P	transcription from RNA polymerase II promoter	23	380	1.5e-21	3.6e-20	// AT5G58003 // AT4G38620 // AT3G27920 // AT2G30432 // AT5G35550 // AT5G53200 // AT1G01380 // AT3G13540 // AT1G56650 // AT3G01140 // AT1G66380 // AT3G12280 // AT5G40330 // AT2G30420 // AT2G30424 // AT4G19600 // AT4G01060 // AT2G33540 // AT5G14750 // AT1G66370 // AT5G52600 // AT1G66390 // AT2G46410
GO:1901360	P	organic cyclic compound metabolic process	59	4700	1.5e-21	3.7e-20	// AT1G33240 // AT5G04470 // AT5G58003 // AT1G17920 // AT2G02480 // AT1G01520 // AT2G35110 // AT1G25540 // AT5G06650 // AT3G27920 // AT2G30432 // AT5G35550 // AT4G00480 // AT5G64630 // AT5G53200 // AT1G01380 // AT2G42260 // AT4G22910 // AT3G13540 // AT5G17490 // AT4G38620 // AT1G63650 // AT1G56650 // AT3G01140 // AT3G58070 // AT1G66380 // AT5G22220 // AT5G58230 // AT3G12280 // AT4G09820 // AT1G67…
GO:0051493	P	regulation of cytoskeleton organization	14	56	2.8e-21	6.7e-20	// AT4G01710 // AT1G29170 // AT1G30825 // AT1G13180 // AT2G33385 // AT2G35110 // AT2G46225 // AT2G31300 // AT5G18410 // AT3G27000 // AT2G22640 // AT4G14147 // AT2G38440 // AT1G60430
GO:0008154	P	actin polymerization or depolymerization	14	57	3.5e-21	8.2e-20	// AT4G01710 // AT1G29170 // AT1G30825 // AT1G13180 // AT2G33385 // AT2G35110 // AT2G46225 // AT2G31300 // AT5G18410 // AT3G27000 // AT2G22640 // AT4G14147 // AT2G38440 // AT1G60430
GO:0034645	P	cellular macromolecule biosynthetic process	57	4455	5.4e-21	1.3e-19	// AT1G33240 // AT5G04470 // AT5G58003 // AT1G17920 // AT2G02480 // AT1G01520 // AT2G35110 // AT1G25540 // AT5G06650 // AT3G27920 // AT2G30432 // AT5G35550 // AT4G00480 // AT5G64630 // AT5G53200 // AT1G01380 // AT2G42260 // AT4G22910 // AT3G13540 // AT5G17490 // AT1G63650 // AT1G56650 // AT3G01140 // AT3G58070 // AT1G66380 // AT5G22220 // AT5G58230 // AT3G12280 // AT4G09820 // AT1G67030 // AT1G73…
GO:0048731	P	system development	40	1929	6.2e-21	1.4e-19	// AT1G17580 // AT3G05120 // AT1G17920 // AT1G79840 // AT3G27920 // AT2G30432 // AT5G64630 // AT1G01380 // AT2G42260 // AT4G24210 // AT3G13540 // AT5G20490 // AT1G14920 // AT5G58230 // AT3G12280 // AT4G09820 // AT5G43900 // AT5G17490 // AT5G27320 // AT4G02570 // AT1G05230 // AT1G01510 // AT2G30420 // AT3G03450 // AT5G40330 // AT2G01570 // AT1G69490 // AT4G19600 // AT2G39940 // AT1G66350 // AT5G45…
GO:0010638	P	positive regulation of organelle organization	14	60	6.5e-21	1.5e-19	// AT4G01710 // AT1G29170 // AT1G30825 // AT1G13180 // AT2G33385 // AT2G35110 // AT2G46225 // AT2G31300 // AT5G18410 // AT3G27000 // AT2G22640 // AT4G14147 // AT2G38440 // AT1G60430
GO:0048522	P	positive regulation of cellular process	27	676	8.6e-21	2e-19	// AT4G01710 // AT2G31300 // AT2G33385 // AT2G35110 // AT3G63010 // AT2G22640 // AT4G22910 // AT4G24210 // AT3G05120 // AT5G22220 // AT5G58230 // AT1G60430 // AT5G27320 // AT2G46225 // AT5G18410 // AT3G27000 // AT1G13180 // AT4G19600 // AT1G29170 // AT1G30825 // AT2G38440 // AT5G14750 // AT1G65470 // AT5G52600 // AT4G14147 // AT1G25540 // AT2G46410
GO:0043254	P	regulation of protein complex assembly	14	62	9.7e-21	2.2e-19	// AT4G01710 // AT1G29170 // AT1G30825 // AT1G13180 // AT2G33385 // AT2G35110 // AT2G46225 // AT2G31300 // AT5G18410 // AT3G27000 // AT2G22640 // AT4G14147 // AT2G38440 // AT1G60430
GO:0009059	P	macromolecule biosynthetic process	57	4511	9.9e-21	2.2e-19	// AT1G33240 // AT5G04470 // AT5G58003 // AT1G17920 // AT2G02480 // AT1G01520 // AT2G35110 // AT1G25540 // AT5G06650 // AT3G27920 // AT2G30432 // AT5G35550 // AT4G00480 // AT5G64630 // AT5G53200 // AT1G01380 // AT2G42260 // AT4G22910 // AT3G13540 // AT5G17490 // AT1G63650 // AT1G56650 // AT3G01140 // AT3G58070 // AT1G66380 // AT5G22220 // AT5G58230 // AT3G12280 // AT4G09820 // AT1G67030 // AT1G73…
GO:1902589	P	single-organism organelle organization	21	316	1.6e-20	3.6e-19	// AT2G46225 // AT2G31300 // AT5G28646 // AT1G29170 // AT1G30825 // AT4G01710 // AT1G75950 // AT2G33385 // AT2G35110 // AT1G80350 // AT1G01510 // AT5G18410 // AT1G13180 // AT5G65930 // AT3G16630 // AT3G27000 // AT2G22640 // AT4G14147 // AT2G38440 // AT1G19835 // AT1G60430
GO:0051128	P	regulation of cellular component organization	20	286	5.6e-20	1.2e-18	// AT1G33240 // AT5G04470 // AT2G31300 // AT3G12280 // AT1G29170 // AT1G30825 // AT4G01710 // AT1G13180 // AT2G33385 // AT5G18410 // AT2G35110 // AT2G46225 // AT1G01510 // AT3G27920 // AT2G30432 // AT3G27000 // AT2G22640 // AT4G14147 // AT2G38440 // AT1G60430
GO:0001101	P	response to acid chemical	32	1181	8.3e-20	1.8e-18	// AT1G33240 // AT4G38620 // AT3G05120 // AT5G06650 // AT3G27920 // AT1G03060 // AT4G24210 // AT1G63650 // AT1G56650 // AT3G58070 // AT1G66380 // AT4G09820 // AT1G67030 // AT5G17490 // AT5G27320 // AT4G02570 // AT3G03450 // AT1G14920 // AT5G41315 // AT2G01570 // AT3G50530 // AT1G10480 // AT2G39940 // AT1G66350 // AT2G41940 // AT2G27300 // AT2G33540 // AT3G63010 // AT4G01060 // AT1G66370 // AT1G25…
GO:0007015	P	actin filament organization	14	74	8.8e-20	1.9e-18	// AT4G01710 // AT1G29170 // AT1G30825 // AT1G13180 // AT2G33385 // AT2G35110 // AT2G46225 // AT2G31300 // AT5G18410 // AT3G27000 // AT2G22640 // AT4G14147 // AT2G38440 // AT1G60430
GO:0051130	P	positive regulation of cellular component organization	14	76	1.2e-19	2.6e-18	// AT4G01710 // AT1G29170 // AT1G30825 // AT1G13180 // AT2G33385 // AT2G35110 // AT2G46225 // AT2G31300 // AT5G18410 // AT3G27000 // AT2G22640 // AT4G14147 // AT2G38440 // AT1G60430
GO:0030036	P	actin cytoskeleton organization	14	82	3.2e-19	6.7e-18	// AT4G01710 // AT1G29170 // AT1G30825 // AT1G13180 // AT2G33385 // AT2G35110 // AT2G46225 // AT2G31300 // AT5G18410 // AT3G27000 // AT2G22640 // AT4G14147 // AT2G38440 // AT1G60430
GO:0099402	P	plant organ development	29	961	3.9e-19	8.1e-18	// AT1G17580 // AT3G05120 // AT3G27920 // AT2G30432 // AT5G64630 // AT1G01380 // AT5G20490 // AT5G58230 // AT1G79840 // AT5G43900 // AT3G12280 // AT5G27320 // AT4G02570 // AT1G05230 // AT1G01510 // AT2G30420 // AT5G40330 // AT1G69490 // AT4G19600 // AT2G39940 // AT4G01060 // AT5G45190 // AT5G24310 // AT1G17920 // AT3G63010 // AT5G14750 // AT1G65470 // AT5G42080 // AT2G46410
GO:1901701	P	cellular response to oxygen-containing compound	25	635	4.1e-19	8.4e-18	// AT3G05120 // AT5G06650 // AT3G27920 // AT4G24210 // AT1G56650 // AT3G58070 // AT4G09820 // AT1G67030 // AT5G17490 // AT1G14920 // AT4G02570 // AT3G03450 // AT5G27320 // AT5G41315 // AT2G01570 // AT3G50530 // AT1G10480 // AT2G39940 // AT1G66350 // AT2G41940 // AT2G27300 // AT2G33540 // AT3G63010 // AT1G63650 // AT1G25540
GO:0009753	P	response to jasmonic acid	18	225	5.1e-19	1e-17	// AT2G01570 // AT1G63650 // AT4G38620 // AT4G09820 // AT2G39940 // AT1G66350 // AT5G17490 // AT3G27920 // AT1G56650 // AT4G02570 // AT4G01060 // AT1G66370 // AT3G03450 // AT1G14920 // AT5G41315 // AT1G66380 // AT1G25540 // AT2G46410
GO:0009739	P	response to gibberellin	16	152	9.2e-19	1.8e-17	// AT2G01570 // AT4G24210 // AT5G17490 // AT1G10480 // AT1G66350 // AT2G41940 // AT1G67030 // AT2G27300 // AT3G05120 // AT5G27320 // AT5G06650 // AT3G27920 // AT3G03450 // AT1G14920 // AT3G58070 // AT3G63010
GO:0033043	P	regulation of organelle organization	16	155	1.2e-18	2.4e-17	// AT5G04470 // AT4G01710 // AT3G12280 // AT1G29170 // AT1G30825 // AT1G13180 // AT2G33385 // AT2G35110 // AT2G46225 // AT2G31300 // AT5G18410 // AT3G27000 // AT2G22640 // AT4G14147 // AT2G38440 // AT1G60430
GO:0006996	P	organelle organization	32	1335	2.7e-18	5.4e-17	// AT5G04470 // AT4G01710 // AT2G31300 // AT2G33385 // AT2G35110 // AT2G22640 // AT5G64630 // AT1G03060 // AT2G42260 // AT4G22910 // AT5G28646 // AT2G27600 // AT1G80350 // AT5G65930 // AT2G38440 // AT5G58230 // AT1G60430 // AT1G19835 // AT3G12280 // AT2G46225 // AT1G01510 // AT5G18410 // AT1G66740 // AT3G16630 // AT1G13180 // AT5G42080 // AT1G29170 // AT1G30825 // AT1G75950 // AT1G65470 // AT3G27…
GO:0009937	P	regulation of gibberellic acid mediated signaling pathway	10	19	3.4e-18	6.6e-17	// AT2G01570 // AT4G24210 // AT2G27300 // AT1G66350 // AT5G17490 // AT3G05120 // AT5G27320 // AT3G63010 // AT3G03450 // AT1G14920
GO:1901576	P	organic substance biosynthetic process	61	5913	4.1e-18	7.9e-17	// AT1G33240 // AT5G04470 // AT5G58003 // AT1G17920 // AT2G02480 // AT1G01520 // AT2G35110 // AT1G25540 // AT5G06650 // AT3G27920 // AT2G30432 // AT1G56650 // AT5G35550 // AT4G00480 // AT5G64630 // AT5G53200 // AT1G01380 // AT2G42260 // AT4G22910 // AT3G13540 // AT5G17490 // AT1G63650 // AT3G05120 // AT1G14920 // AT3G01140 // AT3G58070 // AT1G66380 // AT5G22220 // AT5G58230 // AT3G12280 // AT4G09…
GO:0044271	P	cellular nitrogen compound biosynthetic process	53	4436	8.1e-18	1.5e-16	// AT1G33240 // AT5G58003 // AT1G17920 // AT2G30424 // AT1G01520 // AT2G35110 // AT1G25540 // AT5G06650 // AT3G27920 // AT2G30432 // AT5G35550 // AT4G00480 // AT5G64630 // AT5G53200 // AT1G01380 // AT3G13540 // AT5G17490 // AT1G63650 // AT1G56650 // AT3G01140 // AT3G58070 // AT1G66380 // AT5G22220 // AT5G58230 // AT3G12280 // AT4G09820 // AT1G67030 // AT1G73360 // AT5G40330 // AT1G05230 // AT2G30…
GO:0044087	P	regulation of cellular component biogenesis	14	106	8.4e-18	1.6e-16	// AT4G01710 // AT1G29170 // AT1G30825 // AT1G13180 // AT2G33385 // AT2G35110 // AT2G46225 // AT2G31300 // AT5G18410 // AT3G27000 // AT2G22640 // AT4G14147 // AT2G38440 // AT1G60430
GO:0009725	P	response to hormone	34	1631	1.2e-17	2.2e-16	// AT4G38620 // AT3G05120 // AT5G06650 // AT3G27920 // AT1G03060 // AT4G24210 // AT1G63650 // AT1G56650 // AT3G58070 // AT1G66380 // AT5G22220 // AT4G09820 // AT1G67030 // AT5G17490 // AT5G27320 // AT4G02570 // AT3G03450 // AT1G14920 // AT5G41315 // AT5G24520 // AT2G01570 // AT3G50530 // AT1G10480 // AT2G39940 // AT1G66350 // AT2G41940 // AT1G75950 // AT2G27300 // AT2G33540 // AT3G63010 // AT4G01…
GO:0009755	P	hormone-mediated signaling pathway	26	821	1.2e-17	2.3e-16	// AT3G05120 // AT5G06650 // AT3G27920 // AT4G24210 // AT1G56650 // AT3G58070 // AT4G09820 // AT1G67030 // AT5G17490 // AT5G27320 // AT4G02570 // AT3G03450 // AT1G14920 // AT5G41315 // AT2G01570 // AT3G50530 // AT1G10480 // AT2G39940 // AT1G66350 // AT2G41940 // AT1G75950 // AT2G27300 // AT2G33540 // AT3G63010 // AT1G63650 // AT1G25540
GO:0009867	P	jasmonic acid mediated signaling pathway	13	84	2e-17	3.7e-16	// AT2G01570 // AT4G09820 // AT2G39940 // AT1G66350 // AT5G17490 // AT1G63650 // AT1G56650 // AT4G02570 // AT3G27920 // AT3G03450 // AT1G14920 // AT5G41315 // AT1G25540
GO:0071822	P	protein complex subunit organization	19	338	2.4e-17	4.4e-16	// AT4G01710 // AT1G29170 // AT1G30825 // AT1G13180 // AT2G33385 // AT2G35110 // AT4G02570 // AT2G46225 // AT2G31300 // AT5G18410 // AT3G16630 // AT5G64630 // AT1G65470 // AT2G22640 // AT4G14147 // AT3G27000 // AT2G38440 // AT1G19835 // AT1G60430
GO:0006461	P	protein complex assembly	18	287	2.9e-17	5.3e-16	// AT4G01710 // AT1G29170 // AT1G30825 // AT1G13180 // AT2G33385 // AT2G35110 // AT4G02570 // AT2G46225 // AT2G31300 // AT5G18410 // AT5G64630 // AT1G65470 // AT2G22640 // AT4G14147 // AT3G27000 // AT2G38440 // AT1G19835 // AT1G60430
GO:0071395	P	cellular response to jasmonic acid stimulus	13	87	3.1e-17	5.5e-16	// AT2G01570 // AT4G09820 // AT2G39940 // AT1G66350 // AT5G17490 // AT1G63650 // AT1G56650 // AT4G02570 // AT3G27920 // AT3G03450 // AT1G14920 // AT5G41315 // AT1G25540
GO:0043623	P	cellular protein complex assembly	16	197	4.2e-17	7.5e-16	// AT4G01710 // AT1G29170 // AT1G30825 // AT1G13180 // AT2G33385 // AT2G35110 // AT4G02570 // AT2G46225 // AT2G31300 // AT5G18410 // AT3G27000 // AT2G22640 // AT4G14147 // AT2G38440 // AT1G19835 // AT1G60430
GO:0070271	P	protein complex biogenesis	18	294	4.4e-17	7.6e-16	// AT4G01710 // AT1G29170 // AT1G30825 // AT1G13180 // AT2G33385 // AT2G35110 // AT4G02570 // AT2G46225 // AT2G31300 // AT5G18410 // AT5G64630 // AT1G65470 // AT2G22640 // AT4G14147 // AT3G27000 // AT2G38440 // AT1G19835 // AT1G60430
GO:0034641	P	cellular nitrogen compound metabolic process	59	5805	5.4e-17	9.4e-16	// AT1G33240 // AT5G04470 // AT5G58003 // AT1G17920 // AT2G02480 // AT1G01520 // AT2G35110 // AT1G25540 // AT5G06650 // AT3G27920 // AT2G30432 // AT5G35550 // AT4G00480 // AT5G64630 // AT5G53200 // AT1G01380 // AT2G42260 // AT4G22910 // AT3G13540 // AT5G17490 // AT4G38620 // AT1G63650 // AT1G56650 // AT3G01140 // AT3G58070 // AT1G66380 // AT5G22220 // AT5G58230 // AT3G12280 // AT4G09820 // AT1G67…
GO:0032870	P	cellular response to hormone stimulus	26	879	6.1e-17	1e-15	// AT3G05120 // AT5G06650 // AT3G27920 // AT4G24210 // AT1G56650 // AT3G58070 // AT4G09820 // AT1G67030 // AT5G17490 // AT5G27320 // AT4G02570 // AT3G03450 // AT1G14920 // AT5G41315 // AT2G01570 // AT3G50530 // AT1G10480 // AT2G39940 // AT1G66350 // AT2G41940 // AT1G75950 // AT2G27300 // AT2G33540 // AT3G63010 // AT1G63650 // AT1G25540
GO:0009719	P	response to endogenous stimulus	34	1732	6.9e-17	1.2e-15	// AT4G38620 // AT3G05120 // AT5G06650 // AT3G27920 // AT1G03060 // AT4G24210 // AT1G63650 // AT1G56650 // AT3G58070 // AT1G66380 // AT5G22220 // AT4G09820 // AT1G67030 // AT5G17490 // AT5G27320 // AT4G02570 // AT3G03450 // AT1G14920 // AT5G41315 // AT5G24520 // AT2G01570 // AT3G50530 // AT1G10480 // AT2G39940 // AT1G66350 // AT2G41940 // AT1G75950 // AT2G27300 // AT2G33540 // AT3G63010 // AT4G01…
GO:0009058	P	biosynthetic process	61	6255	6.9e-17	1.2e-15	// AT1G33240 // AT5G04470 // AT5G58003 // AT1G17920 // AT2G02480 // AT1G01520 // AT2G35110 // AT1G25540 // AT5G06650 // AT3G27920 // AT2G30432 // AT1G56650 // AT5G35550 // AT4G00480 // AT5G64630 // AT5G53200 // AT1G01380 // AT2G42260 // AT4G22910 // AT3G13540 // AT5G17490 // AT1G63650 // AT3G05120 // AT1G14920 // AT3G01140 // AT3G58070 // AT1G66380 // AT5G22220 // AT5G58230 // AT3G12280 // AT4G09…
GO:0065003	P	macromolecular complex assembly	20	424	8.1e-17	1.4e-15	// AT4G01710 // AT1G29170 // AT1G30825 // AT1G13180 // AT2G33385 // AT2G35110 // AT4G02570 // AT2G46225 // AT2G31300 // AT5G18410 // AT3G27000 // AT5G64630 // AT1G65470 // AT2G22640 // AT4G14147 // AT1G03060 // AT2G38440 // AT1G19835 // AT5G58230 // AT1G60430
GO:0071495	P	cellular response to endogenous stimulus	26	890	8.1e-17	1.4e-15	// AT3G05120 // AT5G06650 // AT3G27920 // AT4G24210 // AT1G56650 // AT3G58070 // AT4G09820 // AT1G67030 // AT5G17490 // AT5G27320 // AT4G02570 // AT3G03450 // AT1G14920 // AT5G41315 // AT2G01570 // AT3G50530 // AT1G10480 // AT2G39940 // AT1G66350 // AT2G41940 // AT1G75950 // AT2G27300 // AT2G33540 // AT3G63010 // AT1G63650 // AT1G25540
GO:0034622	P	cellular macromolecular complex assembly	19	365	9.3e-17	1.5e-15	// AT4G01710 // AT1G29170 // AT1G30825 // AT1G13180 // AT2G33385 // AT2G35110 // AT4G02570 // AT2G46225 // AT2G31300 // AT5G18410 // AT3G27000 // AT5G64630 // AT1G65470 // AT2G22640 // AT4G14147 // AT1G03060 // AT2G38440 // AT1G19835 // AT1G60430
GO:1901700	P	response to oxygen-containing compound	32	1557	2.1e-16	3.4e-15	// AT1G33240 // AT4G38620 // AT3G05120 // AT5G06650 // AT3G27920 // AT1G03060 // AT4G24210 // AT1G63650 // AT1G56650 // AT3G58070 // AT1G66380 // AT4G09820 // AT1G67030 // AT5G17490 // AT5G27320 // AT4G02570 // AT3G03450 // AT1G14920 // AT5G41315 // AT2G01570 // AT3G50530 // AT1G10480 // AT2G39940 // AT1G66350 // AT2G41940 // AT2G27300 // AT2G33540 // AT3G63010 // AT4G01060 // AT1G66370 // AT1G25…
GO:0034314	P	Arp2/3 complex-mediated actin nucleation	8	9	4.1e-16	6.7e-15	// AT4G01710 // AT1G30825 // AT2G33385 // AT2G31300 // AT1G13180 // AT3G27000 // AT4G14147 // AT1G60430
GO:0044249	P	cellular biosynthetic process	58	5870	5e-16	8e-15	// AT1G33240 // AT5G04470 // AT5G58003 // AT1G17920 // AT2G02480 // AT1G01520 // AT2G35110 // AT1G25540 // AT5G06650 // AT3G27920 // AT2G30432 // AT5G35550 // AT4G00480 // AT5G64630 // AT5G53200 // AT1G01380 // AT2G42260 // AT4G22910 // AT3G13540 // AT5G17490 // AT1G63650 // AT1G56650 // AT3G01140 // AT3G58070 // AT1G66380 // AT5G22220 // AT5G58230 // AT3G12280 // AT4G09820 // AT1G67030 // AT1G73…
GO:0044700	P	single organism signaling	35	1995	6.2e-16	9.9e-15	// AT3G05120 // AT5G41315 // AT5G06650 // AT3G27920 // AT4G00480 // AT1G03060 // AT1G01380 // AT4G22910 // AT4G24210 // AT1G56650 // AT1G14920 // AT5G65930 // AT3G58070 // AT4G09820 // AT1G67030 // AT5G17490 // AT5G27320 // AT4G02570 // AT2G30420 // AT3G03450 // AT5G40330 // AT2G30424 // AT4G15415 // AT2G01570 // AT3G50530 // AT1G10480 // AT2G39940 // AT1G66350 // AT2G41940 // AT1G75950 // AT2G27…
GO:0023052	P	signaling	35	1997	6.4e-16	1e-14	// AT3G05120 // AT5G41315 // AT5G06650 // AT3G27920 // AT4G00480 // AT1G03060 // AT1G01380 // AT4G22910 // AT4G24210 // AT1G56650 // AT1G14920 // AT5G65930 // AT3G58070 // AT4G09820 // AT1G67030 // AT5G17490 // AT5G27320 // AT4G02570 // AT2G30420 // AT3G03450 // AT5G40330 // AT2G30424 // AT4G15415 // AT2G01570 // AT3G50530 // AT1G10480 // AT2G39940 // AT1G66350 // AT2G41940 // AT1G75950 // AT2G27…
GO:0010467	P	gene expression	52	4747	8.7e-16	1.4e-14	// AT1G33240 // AT5G58003 // AT1G17920 // AT2G30424 // AT1G01520 // AT2G35110 // AT1G25540 // AT5G06650 // AT3G27920 // AT2G30432 // AT5G35550 // AT4G00480 // AT5G64630 // AT5G53200 // AT1G01380 // AT3G13540 // AT5G17490 // AT1G63650 // AT1G56650 // AT3G01140 // AT3G58070 // AT1G66380 // AT5G22220 // AT5G58230 // AT3G12280 // AT4G09820 // AT1G67030 // AT1G73360 // AT5G40330 // AT1G05230 // AT2G30…
GO:0006807	P	nitrogen compound metabolic process	59	6241	1.7e-15	2.7e-14	// AT1G33240 // AT5G04470 // AT5G58003 // AT1G17920 // AT2G02480 // AT1G01520 // AT2G35110 // AT1G25540 // AT5G06650 // AT3G27920 // AT2G30432 // AT5G35550 // AT4G00480 // AT5G64630 // AT5G53200 // AT1G01380 // AT2G42260 // AT4G22910 // AT3G13540 // AT5G17490 // AT4G38620 // AT1G63650 // AT1G56650 // AT3G01140 // AT3G58070 // AT1G66380 // AT5G22220 // AT5G58230 // AT3G12280 // AT4G09820 // AT1G67…
GO:0071310	P	cellular response to organic substance	26	1023	2e-15	3.2e-14	// AT3G05120 // AT5G06650 // AT3G27920 // AT4G24210 // AT1G56650 // AT3G58070 // AT4G09820 // AT1G67030 // AT5G17490 // AT5G27320 // AT4G02570 // AT3G03450 // AT1G14920 // AT5G41315 // AT2G01570 // AT3G50530 // AT1G10480 // AT2G39940 // AT1G66350 // AT2G41940 // AT1G75950 // AT2G27300 // AT2G33540 // AT3G63010 // AT1G63650 // AT1G25540
GO:0022607	P	cellular component assembly	21	586	2.4e-15	3.7e-14	// AT3G27000 // AT4G01710 // AT1G29170 // AT1G30825 // AT1G13180 // AT2G33385 // AT2G35110 // AT4G02570 // AT2G46225 // AT2G31300 // AT5G18410 // AT1G19835 // AT5G64630 // AT1G65470 // AT2G22640 // AT4G14147 // AT1G03060 // AT2G38440 // AT5G42080 // AT5G58230 // AT1G60430
GO:0061458	P	reproductive system development	28	1265	4.1e-15	6.2e-14	// AT1G17580 // AT3G05120 // AT1G17920 // AT3G63010 // AT2G42260 // AT4G24210 // AT3G13540 // AT5G20490 // AT5G58230 // AT5G17490 // AT4G09820 // AT5G43900 // AT3G12280 // AT5G27320 // AT4G02570 // AT1G05230 // AT1G01510 // AT3G03450 // AT1G14920 // AT2G01570 // AT1G69490 // AT2G39940 // AT1G66350 // AT5G45190 // AT2G27300 // AT4G01060 // AT5G42080 // AT1G25540
GO:0048608	P	reproductive structure development	28	1265	4.1e-15	6.2e-14	// AT1G17580 // AT3G05120 // AT1G17920 // AT3G63010 // AT2G42260 // AT4G24210 // AT3G13540 // AT5G20490 // AT5G58230 // AT5G17490 // AT4G09820 // AT5G43900 // AT3G12280 // AT5G27320 // AT4G02570 // AT1G05230 // AT1G01510 // AT3G03450 // AT1G14920 // AT2G01570 // AT1G69490 // AT2G39940 // AT1G66350 // AT5G45190 // AT2G27300 // AT4G01060 // AT5G42080 // AT1G25540
GO:0010033	P	response to organic substance	34	2023	6.4e-15	9.6e-14	// AT4G38620 // AT3G05120 // AT5G06650 // AT3G27920 // AT1G03060 // AT4G24210 // AT1G63650 // AT1G56650 // AT3G58070 // AT1G66380 // AT5G22220 // AT4G09820 // AT1G67030 // AT5G17490 // AT5G27320 // AT4G02570 // AT3G03450 // AT1G14920 // AT5G41315 // AT5G24520 // AT2G01570 // AT3G50530 // AT1G10480 // AT2G39940 // AT1G66350 // AT2G41940 // AT1G75950 // AT2G27300 // AT2G33540 // AT3G63010 // AT4G01…
GO:0050793	P	regulation of developmental process	21	627	8.8e-15	1.3e-13	// AT1G33240 // AT2G01570 // AT5G17490 // AT1G79840 // AT1G10480 // AT2G39940 // AT1G66350 // AT1G25540 // AT3G12280 // AT2G30420 // AT1G14920 // AT1G01510 // AT3G27920 // AT2G30432 // AT3G03450 // AT2G46410 // AT2G30424 // AT1G65470 // AT4G15415 // AT1G01380 // AT5G58230
GO:0048367	P	shoot system development	24	896	9.8e-15	1.4e-13	// AT1G17580 // AT3G05120 // AT1G17920 // AT3G27920 // AT2G30432 // AT5G64630 // AT5G20490 // AT5G58230 // AT5G43900 // AT3G12280 // AT5G27320 // AT4G02570 // AT1G05230 // AT1G01510 // AT3G03450 // AT1G69490 // AT4G19600 // AT2G39940 // AT1G66350 // AT5G45190 // AT2G27300 // AT3G63010 // AT1G65470 // AT1G25540
GO:0044702	P	single organism reproductive process	30	1544	9.9e-15	1.5e-13	// AT1G17580 // AT3G05120 // AT1G17920 // AT3G63010 // AT2G42260 // AT4G24210 // AT3G13540 // AT5G20490 // AT5G65930 // AT5G22220 // AT5G58230 // AT5G17490 // AT4G09820 // AT5G43900 // AT3G12280 // AT5G27320 // AT4G02570 // AT1G05230 // AT1G01510 // AT3G03450 // AT1G14920 // AT2G01570 // AT1G69490 // AT2G39940 // AT1G66350 // AT5G45190 // AT1G75950 // AT2G27300 // AT5G42080 // AT1G25540
GO:0071396	P	cellular response to lipid	18	409	1e-14	1.5e-13	// AT2G01570 // AT4G24210 // AT5G17490 // AT1G10480 // AT1G66350 // AT2G41940 // AT1G67030 // AT2G27300 // AT2G33540 // AT3G05120 // AT5G27320 // AT5G06650 // AT3G27920 // AT3G50530 // AT3G03450 // AT1G14920 // AT3G58070 // AT3G63010
GO:0044260	P	cellular macromolecule metabolic process	63	7410	1.3e-14	1.8e-13	// AT1G33240 // AT5G04470 // AT5G58003 // AT1G17920 // AT2G02480 // AT1G01520 // AT2G35110 // AT1G25540 // AT5G06650 // AT3G27920 // AT2G30432 // AT5G35550 // AT4G00480 // AT5G64630 // AT5G53200 // AT1G01380 // AT2G42260 // AT4G22910 // AT4G24210 // AT3G13540 // AT5G17490 // AT4G38620 // AT1G63650 // AT1G56650 // AT4G09820 // AT3G01140 // AT3G58070 // AT1G66380 // AT5G22220 // AT5G58230 // AT3G12…
GO:0007154	P	cell communication	35	2223	1.5e-14	2.2e-13	// AT3G05120 // AT5G41315 // AT5G06650 // AT3G27920 // AT4G00480 // AT1G03060 // AT1G01380 // AT4G22910 // AT4G24210 // AT1G56650 // AT1G14920 // AT5G65930 // AT3G58070 // AT4G09820 // AT1G67030 // AT5G17490 // AT5G27320 // AT4G02570 // AT2G30420 // AT3G03450 // AT5G40330 // AT2G30424 // AT4G15415 // AT2G01570 // AT3G50530 // AT1G10480 // AT2G39940 // AT1G66350 // AT2G41940 // AT1G75950 // AT2G27…
GO:0048629	P	trichome patterning	7	7	1.8e-14	2.6e-13	// AT2G30420 // AT5G40330 // AT3G27920 // AT5G65930 // AT2G30424 // AT4G00480 // AT1G01380
GO:0022414	P	reproductive process	31	1715	2.1e-14	3e-13	// AT1G17580 // AT3G05120 // AT1G17920 // AT3G63010 // AT2G42260 // AT4G24210 // AT3G13540 // AT5G20490 // AT5G65930 // AT5G22220 // AT5G58230 // AT5G17490 // AT4G09820 // AT5G43900 // AT3G12280 // AT5G27320 // AT4G02570 // AT1G05230 // AT1G01510 // AT3G03450 // AT1G14920 // AT2G01570 // AT1G69490 // AT2G39940 // AT1G66350 // AT5G45190 // AT1G75950 // AT2G27300 // AT4G01060 // AT5G42080 // AT1G25…
GO:0043933	P	macromolecular complex subunit organization	22	745	2.2e-14	3.1e-13	// AT4G01710 // AT2G31300 // AT2G33385 // AT2G35110 // AT2G22640 // AT5G64630 // AT1G03060 // AT2G38440 // AT5G58230 // AT1G60430 // AT1G19835 // AT4G02570 // AT2G46225 // AT5G18410 // AT1G66740 // AT3G16630 // AT1G13180 // AT1G29170 // AT1G30825 // AT1G65470 // AT3G27000 // AT4G14147
GO:0000003	P	reproduction	31	1721	2.4e-14	3.3e-13	// AT1G17580 // AT3G05120 // AT1G17920 // AT3G63010 // AT2G42260 // AT4G24210 // AT3G13540 // AT5G20490 // AT5G65930 // AT5G22220 // AT5G58230 // AT5G17490 // AT4G09820 // AT5G43900 // AT3G12280 // AT5G27320 // AT4G02570 // AT1G05230 // AT1G01510 // AT3G03450 // AT1G14920 // AT2G01570 // AT1G69490 // AT2G39940 // AT1G66350 // AT5G45190 // AT1G75950 // AT2G27300 // AT4G01060 // AT5G42080 // AT1G25…
GO:0021700	P	developmental maturation	14	199	2.8e-14	3.9e-13	// AT5G43900 // AT2G01570 // AT4G24210 // AT5G20490 // AT1G66350 // AT5G17490 // AT1G69490 // AT1G14920 // AT5G14750 // AT2G30420 // AT3G03450 // AT4G01060 // AT5G42080 // AT1G01380
GO:0045595	P	regulation of cell differentiation	10	58	4.4e-14	6.1e-13	// AT1G79840 // AT1G17920 // AT2G30420 // AT1G05230 // AT1G01510 // AT3G27920 // AT2G30432 // AT2G30424 // AT1G01380 // AT2G46410
GO:0070887	P	cellular response to chemical stimulus	26	1176	4.9e-14	6.7e-13	// AT3G05120 // AT5G06650 // AT3G27920 // AT4G24210 // AT1G56650 // AT3G58070 // AT4G09820 // AT1G67030 // AT5G17490 // AT5G27320 // AT4G02570 // AT3G03450 // AT1G14920 // AT5G41315 // AT2G01570 // AT3G50530 // AT1G10480 // AT2G39940 // AT1G66350 // AT2G41940 // AT1G75950 // AT2G27300 // AT2G33540 // AT3G63010 // AT1G63650 // AT1G25540
GO:0045168	P	cell-cell signaling involved in cell fate commitment	7	9	5.9e-14	8.1e-13	// AT2G30420 // AT5G40330 // AT3G27920 // AT5G65930 // AT2G30424 // AT4G00480 // AT1G01380
GO:0009791	P	post-embryonic development	29	1576	1.2e-13	1.6e-12	// AT1G33240 // AT1G17580 // AT3G05120 // AT1G17920 // AT3G63010 // AT2G42260 // AT4G24210 // AT3G13540 // AT5G20490 // AT5G58230 // AT5G17490 // AT4G09820 // AT5G43900 // AT3G12280 // AT5G27320 // AT4G02570 // AT1G05230 // AT1G01510 // AT3G03450 // AT1G14920 // AT2G01570 // AT1G69490 // AT2G39940 // AT1G66350 // AT5G45190 // AT2G27300 // AT4G01060 // AT5G42080 // AT1G25540
GO:0023051	P	regulation of signaling	14	231	1.9e-13	2.6e-12	// AT2G01570 // AT4G24210 // AT5G17490 // AT1G66350 // AT2G27300 // AT2G33540 // AT3G05120 // AT5G27320 // AT3G63010 // AT3G03450 // AT1G14920 // AT2G30424 // AT2G30420 // AT1G01380
GO:0051239	P	regulation of multicellular organismal process	18	490	2e-13	2.6e-12	// AT1G33240 // AT2G01570 // AT5G17490 // AT1G79840 // AT2G39940 // AT1G66350 // AT1G25540 // AT3G12280 // AT2G30420 // AT1G14920 // AT1G01510 // AT3G27920 // AT2G30432 // AT3G03450 // AT2G46410 // AT2G30424 // AT1G01380 // AT5G58230
GO:0010646	P	regulation of cell communication	14	234	2.3e-13	3e-12	// AT2G01570 // AT4G24210 // AT5G17490 // AT1G66350 // AT2G27300 // AT2G33540 // AT3G05120 // AT5G27320 // AT3G63010 // AT3G03450 // AT1G14920 // AT2G30424 // AT2G30420 // AT1G01380
GO:0003006	P	developmental process involved in reproduction	28	1496	2.4e-13	3.1e-12	// AT1G17580 // AT3G05120 // AT1G17920 // AT3G63010 // AT2G42260 // AT4G24210 // AT3G13540 // AT5G20490 // AT5G58230 // AT5G17490 // AT4G09820 // AT5G43900 // AT3G12280 // AT5G27320 // AT4G02570 // AT1G05230 // AT1G01510 // AT3G03450 // AT1G14920 // AT2G01570 // AT1G69490 // AT2G39940 // AT1G66350 // AT5G45190 // AT2G27300 // AT4G01060 // AT5G42080 // AT1G25540
GO:0048523	P	negative regulation of cellular process	19	594	4.2e-13	5.5e-12	// AT1G33240 // AT5G04470 // AT4G38620 // AT1G17920 // AT1G79840 // AT5G17490 // AT1G66350 // AT1G75950 // AT2G27300 // AT2G33540 // AT1G14920 // AT1G05230 // AT2G30420 // AT1G66740 // AT3G03450 // AT2G01570 // AT2G30424 // AT1G01380 // AT2G42260
GO:2000026	P	regulation of multicellular organismal development	17	442	4.9e-13	6.3e-12	// AT1G33240 // AT2G01570 // AT1G79840 // AT2G39940 // AT1G66350 // AT1G25540 // AT5G17490 // AT2G30420 // AT1G14920 // AT1G01510 // AT3G27920 // AT2G30432 // AT3G03450 // AT2G46410 // AT2G30424 // AT1G01380 // AT5G58230
GO:0023057	P	negative regulation of signaling	10	82	1e-12	1.3e-11	// AT2G01570 // AT5G17490 // AT1G66350 // AT2G27300 // AT2G33540 // AT1G14920 // AT2G30420 // AT3G03450 // AT2G30424 // AT1G01380
GO:0010648	P	negative regulation of cell communication	10	82	1e-12	1.3e-11	// AT2G01570 // AT5G17490 // AT1G66350 // AT2G27300 // AT2G33540 // AT1G14920 // AT2G30420 // AT3G03450 // AT2G30424 // AT1G01380
GO:0043170	P	macromolecule metabolic process	63	8111	1.1e-12	1.4e-11	// AT1G33240 // AT5G04470 // AT5G58003 // AT1G17920 // AT2G02480 // AT1G01520 // AT2G35110 // AT1G25540 // AT5G06650 // AT3G27920 // AT2G30432 // AT5G35550 // AT4G00480 // AT5G64630 // AT5G53200 // AT1G01380 // AT2G42260 // AT4G22910 // AT4G24210 // AT3G13540 // AT5G17490 // AT4G38620 // AT1G63650 // AT1G56650 // AT4G09820 // AT3G01140 // AT3G58070 // AT1G66380 // AT5G22220 // AT5G58230 // AT3G12…
GO:0007049	P	cell cycle	18	558	1.6e-12	2.1e-11	// AT1G33240 // AT5G04470 // AT4G19600 // AT2G27600 // AT5G45190 // AT1G75950 // AT3G12280 // AT1G14920 // AT4G02570 // AT4G38600 // AT1G66740 // AT2G01570 // AT1G65470 // AT5G42080 // AT5G22220 // AT2G42260 // AT5G58230 // AT4G22910
GO:0048519	P	negative regulation of biological process	21	848	2.5e-12	3.1e-11	// AT1G33240 // AT5G04470 // AT4G38620 // AT1G17920 // AT1G79840 // AT2G39940 // AT1G66350 // AT1G75950 // AT2G27300 // AT2G33540 // AT1G14920 // AT1G05230 // AT2G30420 // AT1G66740 // AT3G03450 // AT2G01570 // AT2G30424 // AT4G15415 // AT5G17490 // AT1G01380 // AT2G42260
GO:0016049	P	cell growth	16	428	3.8e-12	4.8e-11	// AT1G33240 // AT1G17580 // AT1G69490 // AT1G01510 // AT5G43900 // AT4G01710 // AT3G12280 // AT2G35110 // AT1G80350 // AT5G20490 // AT3G16630 // AT1G13180 // AT3G27000 // AT5G28646 // AT1G03060 // AT4G22910
GO:0033993	P	response to lipid	20	772	4e-12	5e-11	// AT1G03060 // AT2G01570 // AT4G24210 // AT5G17490 // AT1G10480 // AT1G66350 // AT2G41940 // AT1G67030 // AT2G27300 // AT2G33540 // AT3G05120 // AT5G27320 // AT5G06650 // AT4G01060 // AT3G27920 // AT3G50530 // AT3G03450 // AT1G14920 // AT3G58070 // AT3G63010
GO:0044085	P	cellular component biogenesis	23	1095	5.1e-12	6.3e-11	// AT4G01710 // AT2G31300 // AT2G33385 // AT2G35110 // AT2G22640 // AT5G64630 // AT1G03060 // AT1G80350 // AT2G38440 // AT5G58230 // AT1G60430 // AT1G19835 // AT4G02570 // AT2G46225 // AT5G18410 // AT3G16630 // AT1G13180 // AT5G42080 // AT1G29170 // AT1G30825 // AT1G65470 // AT3G27000 // AT4G14147
GO:0009908	P	flower development	17	520	5.9e-12	7.3e-11	// AT5G43900 // AT1G17580 // AT1G69490 // AT1G17920 // AT2G39940 // AT5G20490 // AT1G66350 // AT5G45190 // AT2G27300 // AT3G05120 // AT5G27320 // AT1G05230 // AT1G01510 // AT3G63010 // AT3G03450 // AT1G25540 // AT5G58230
GO:0090567	P	reproductive shoot system development	17	533	8.7e-12	1.1e-10	// AT5G43900 // AT1G17580 // AT1G69490 // AT1G17920 // AT2G39940 // AT5G20490 // AT1G66350 // AT5G45190 // AT2G27300 // AT3G05120 // AT5G27320 // AT1G05230 // AT1G01510 // AT3G63010 // AT3G03450 // AT1G25540 // AT5G58230
GO:0090627	P	plant epidermal cell differentiation	11	146	9.4e-12	1.1e-10	// AT1G79840 // AT5G20490 // AT5G43900 // AT3G12280 // AT5G40330 // AT5G14750 // AT2G30420 // AT4G01060 // AT5G42080 // AT1G01380 // AT2G46410
GO:0009938	P	negative regulation of gibberellic acid mediated signaling pathway	6	11	1.9e-11	2.3e-10	// AT2G01570 // AT5G17490 // AT1G66350 // AT2G27300 // AT1G14920 // AT3G03450
GO:0042221	P	response to chemical	35	2853	1.9e-11	2.3e-10	// AT1G33240 // AT4G38620 // AT3G05120 // AT5G06650 // AT3G27920 // AT1G03060 // AT4G24210 // AT1G63650 // AT1G56650 // AT3G58070 // AT1G66380 // AT5G22220 // AT4G09820 // AT1G67030 // AT5G17490 // AT5G27320 // AT4G02570 // AT3G03450 // AT1G14920 // AT5G41315 // AT5G24520 // AT2G01570 // AT3G50530 // AT1G10480 // AT2G39940 // AT1G66350 // AT2G41940 // AT1G75950 // AT2G27300 // AT2G33540 // AT3G63…
GO:0009825	P	multidimensional cell growth	8	48	2.2e-11	2.6e-10	// AT4G01710 // AT1G69490 // AT2G35110 // AT1G80350 // AT1G13180 // AT3G27000 // AT5G28646 // AT1G03060
GO:0007165	P	signal transduction	29	1965	2.5e-11	3e-10	// AT3G05120 // AT5G06650 // AT3G27920 // AT1G03060 // AT4G22910 // AT4G24210 // AT1G56650 // AT3G58070 // AT4G09820 // AT1G67030 // AT5G17490 // AT5G27320 // AT4G02570 // AT3G03450 // AT1G14920 // AT5G41315 // AT4G15415 // AT2G01570 // AT3G50530 // AT1G10480 // AT2G39940 // AT1G66350 // AT2G41940 // AT1G75950 // AT2G27300 // AT2G33540 // AT3G63010 // AT1G63650 // AT1G25540
GO:0010053	P	root epidermal cell differentiation	10	120	3.4e-11	4e-10	// AT1G79840 // AT5G20490 // AT5G43900 // AT5G40330 // AT5G14750 // AT2G30420 // AT4G01060 // AT5G42080 // AT1G01380 // AT2G46410
GO:0045596	P	negative regulation of cell differentiation	6	13	4.2e-11	4.9e-10	// AT1G79840 // AT1G17920 // AT1G05230 // AT2G30420 // AT2G30424 // AT1G01380
GO:0048366	P	leaf development	14	356	5e-11	5.7e-10	// AT1G17580 // AT1G69490 // AT4G19600 // AT1G01510 // AT5G43900 // AT5G45190 // AT3G12280 // AT4G02570 // AT5G20490 // AT3G27920 // AT2G30432 // AT1G65470 // AT5G64630 // AT5G58230
GO:0051301	P	cell division	14	358	5.3e-11	6.1e-10	// AT2G01570 // AT1G17580 // AT4G19600 // AT5G20490 // AT3G12400 // AT5G45190 // AT3G12280 // AT1G14920 // AT1G01510 // AT1G66740 // AT5G42080 // AT5G22220 // AT2G42260 // AT4G22910
GO:0044238	P	primary metabolic process	67	9890	6.8e-11	7.8e-10	// AT1G33240 // AT5G04470 // AT5G58003 // AT1G17920 // AT2G02480 // AT1G01520 // AT2G35110 // AT1G25540 // AT5G06650 // AT3G27920 // AT2G30432 // AT1G56650 // AT5G35550 // AT4G00480 // AT5G64630 // AT5G53200 // AT1G01380 // AT2G42260 // AT4G22910 // AT4G24210 // AT3G13540 // AT5G17490 // AT4G38620 // AT1G63650 // AT3G05120 // AT4G09820 // AT3G01140 // AT3G58070 // AT1G66380 // AT5G22220 // AT5G58…
GO:0001708	P	cell fate specification	7	32	7.5e-11	8.5e-10	// AT1G79840 // AT3G12280 // AT1G63650 // AT3G27920 // AT5G41315 // AT5G24520 // AT2G46410
GO:0030855	P	epithelial cell differentiation	6	19	2.7e-10	3e-09	// AT1G79840 // AT1G01510 // AT1G63650 // AT5G41315 // AT5G24520 // AT2G46410
GO:0008544	P	epidermis development	6	19	2.7e-10	3e-09	// AT1G79840 // AT1G01510 // AT1G63650 // AT5G41315 // AT5G24520 // AT2G46410
GO:0010054	P	trichoblast differentiation	9	105	2.7e-10	3e-09	// AT1G79840 // AT5G20490 // AT5G43900 // AT5G14750 // AT2G30420 // AT4G01060 // AT5G42080 // AT1G01380 // AT2G46410
GO:0009913	P	epidermal cell differentiation	6	19	2.7e-10	3e-09	// AT1G79840 // AT1G01510 // AT1G63650 // AT5G41315 // AT5G24520 // AT2G46410
GO:0048827	P	phyllome development	15	508	4.6e-10	5e-09	// AT1G17580 // AT1G69490 // AT4G19600 // AT2G39940 // AT1G01510 // AT5G43900 // AT5G45190 // AT3G12280 // AT4G02570 // AT5G20490 // AT3G27920 // AT2G30432 // AT1G65470 // AT5G64630 // AT5G58230
GO:0010154	P	fruit development	17	702	5.4e-10	6e-09	// AT2G01570 // AT1G17580 // AT4G24210 // AT3G13540 // AT4G09820 // AT5G17490 // AT1G01510 // AT1G66350 // AT3G12280 // AT1G69490 // AT1G14920 // AT4G02570 // AT5G20490 // AT3G03450 // AT5G42080 // AT2G42260 // AT5G58230
GO:0060429	P	epithelium development	6	22	5.7e-10	6.3e-09	// AT1G79840 // AT1G01510 // AT1G63650 // AT5G41315 // AT5G24520 // AT2G46410
GO:0007267	P	cell-cell signaling	7	46	7.2e-10	7.8e-09	// AT2G30420 // AT5G40330 // AT3G27920 // AT5G65930 // AT2G30424 // AT4G00480 // AT1G01380
GO:0051241	P	negative regulation of multicellular organismal process	9	119	7.6e-10	8.3e-09	// AT2G01570 // AT1G79840 // AT1G66350 // AT5G17490 // AT1G14920 // AT2G30420 // AT3G03450 // AT2G30424 // AT1G01380
GO:0009966	P	regulation of signal transduction	11	227	8.2e-10	8.8e-09	// AT2G01570 // AT4G24210 // AT2G27300 // AT1G66350 // AT5G17490 // AT2G33540 // AT3G05120 // AT5G27320 // AT3G63010 // AT3G03450 // AT1G14920
GO:0051093	P	negative regulation of developmental process	9	125	1.1e-09	1.2e-08	// AT2G01570 // AT1G79840 // AT1G66350 // AT5G17490 // AT1G14920 // AT2G30420 // AT3G03450 // AT2G30424 // AT1G01380
GO:0010453	P	regulation of cell fate commitment	5	10	1.4e-09	1.5e-08	// AT1G79840 // AT2G30420 // AT1G01380 // AT2G46410 // AT2G30424
GO:0048583	P	regulation of response to stimulus	15	565	1.9e-09	2e-08	// AT2G01570 // AT4G24210 // AT5G17490 // AT2G39940 // AT1G66350 // AT2G27300 // AT2G33540 // AT3G05120 // AT5G27320 // AT3G63010 // AT3G03450 // AT1G14920 // AT4G15415 // AT1G25540 // AT2G42260
GO:0051716	P	cellular response to stimulus	32	2856	1.9e-09	2e-08	// AT3G05120 // AT5G06650 // AT3G27920 // AT5G64630 // AT1G03060 // AT4G22910 // AT4G24210 // AT1G56650 // AT3G58070 // AT4G09820 // AT1G67030 // AT5G17490 // AT5G27320 // AT4G02570 // AT1G66740 // AT3G03450 // AT1G14920 // AT5G41315 // AT4G15415 // AT2G01570 // AT3G50530 // AT1G10480 // AT2G39940 // AT1G66350 // AT2G41940 // AT1G75950 // AT2G27300 // AT2G33540 // AT3G63010 // AT1G63650 // AT1G65…
GO:0040007	P	growth	16	678	2.6e-09	2.8e-08	// AT1G33240 // AT1G17580 // AT1G69490 // AT1G01510 // AT5G43900 // AT4G01710 // AT3G12280 // AT2G35110 // AT1G80350 // AT5G20490 // AT3G16630 // AT1G13180 // AT3G27000 // AT5G28646 // AT1G03060 // AT4G22910
GO:0071704	P	organic substance metabolic process	67	10672	2.8e-09	2.9e-08	// AT1G33240 // AT5G04470 // AT5G58003 // AT1G17920 // AT2G02480 // AT1G01520 // AT2G35110 // AT1G25540 // AT5G06650 // AT3G27920 // AT2G30432 // AT1G56650 // AT5G35550 // AT4G00480 // AT5G64630 // AT5G53200 // AT1G01380 // AT2G42260 // AT4G22910 // AT4G24210 // AT3G13540 // AT5G17490 // AT4G38620 // AT1G63650 // AT3G05120 // AT4G09820 // AT3G01140 // AT3G58070 // AT1G66380 // AT5G22220 // AT5G58…
GO:2000033	P	regulation of seed dormancy process	5	12	2.9e-09	3e-08	// AT1G66350 // AT2G01570 // AT5G17490 // AT3G03450 // AT1G14920
GO:0044237	P	cellular metabolic process	64	9879	2.9e-09	3e-08	// AT1G33240 // AT5G04470 // AT5G58003 // AT1G17920 // AT2G02480 // AT1G01520 // AT2G35110 // AT1G25540 // AT5G06650 // AT3G27920 // AT2G30432 // AT5G35550 // AT4G00480 // AT5G64630 // AT5G53200 // AT1G01380 // AT2G42260 // AT4G22910 // AT4G24210 // AT3G13540 // AT5G17490 // AT4G38620 // AT1G63650 // AT1G56650 // AT4G09820 // AT3G01140 // AT3G58070 // AT1G66380 // AT5G22220 // AT5G58230 // AT3G12…
GO:0006260	P	DNA replication	9	146	4.2e-09	4.3e-08	// AT1G33240 // AT5G04470 // AT2G02480 // AT3G12280 // AT4G38600 // AT1G65470 // AT2G42260 // AT5G58230 // AT4G22910
GO:0031540	P	regulation of anthocyanin biosynthetic process	5	15	7.2e-09	7.3e-08	// AT1G66370 // AT1G66380 // AT4G09820 // AT1G56650 // AT5G41315
GO:0010162	P	seed dormancy process	6	37	8.9e-09	9e-08	// AT2G01570 // AT4G24210 // AT1G66350 // AT5G17490 // AT1G14920 // AT3G03450
GO:0022611	P	dormancy process	6	37	8.9e-09	9e-08	// AT2G01570 // AT4G24210 // AT1G66350 // AT5G17490 // AT1G14920 // AT3G03450
GO:0050896	P	response to stimulus	48	6250	1e-08	1e-07	// AT1G33240 // AT5G58003 // AT1G01520 // AT4G38620 // AT1G25540 // AT5G06650 // AT3G27920 // AT1G56650 // AT5G35550 // AT4G15415 // AT5G64630 // AT1G03060 // AT2G42260 // AT4G22910 // AT4G24210 // AT1G63650 // AT3G05120 // AT3G58070 // AT1G66380 // AT5G22220 // AT4G09820 // AT1G67030 // AT5G17490 // AT5G27320 // AT4G02570 // AT1G66740 // AT3G03450 // AT1G14920 // AT5G41315 // AT5G24520 // AT1G10…
GO:0048585	P	negative regulation of response to stimulus	9	169	1.4e-08	1.4e-07	// AT2G01570 // AT2G27300 // AT2G39940 // AT1G66350 // AT5G17490 // AT2G33540 // AT1G14920 // AT3G03450 // AT4G15415
GO:0042023	P	DNA endoreduplication	6	42	1.8e-08	1.8e-07	// AT1G33240 // AT5G04470 // AT3G12280 // AT4G38600 // AT2G42260 // AT4G22910
GO:0009968	P	negative regulation of signal transduction	7	79	2.3e-08	2.3e-07	// AT2G01570 // AT5G17490 // AT1G66350 // AT2G27300 // AT2G33540 // AT1G14920 // AT3G03450
GO:2000034	P	regulation of seed maturation	5	20	2.4e-08	2.4e-07	// AT1G66350 // AT2G01570 // AT5G17490 // AT3G03450 // AT1G14920
GO:0010015	P	root morphogenesis	10	249	2.8e-08	2.7e-07	// AT1G79840 // AT5G20490 // AT5G43900 // AT5G40330 // AT5G14750 // AT2G30420 // AT4G01060 // AT5G42080 // AT1G01380 // AT2G46410
GO:0000226	P	microtubule cytoskeleton organization	7	83	3.1e-08	3.1e-07	// AT1G19835 // AT1G75950 // AT1G80350 // AT1G01510 // AT5G65930 // AT3G16630 // AT5G28646
GO:0044786	P	cell cycle DNA replication	6	47	3.2e-08	3.2e-07	// AT1G33240 // AT5G04470 // AT3G12280 // AT4G38600 // AT2G42260 // AT4G22910
GO:2000377	P	regulation of reactive oxygen species metabolic process	6	48	3.6e-08	3.5e-07	// AT2G01570 // AT1G66350 // AT5G17490 // AT1G14920 // AT3G03450 // AT4G15415
GO:0010187	P	negative regulation of seed germination	5	22	3.7e-08	3.5e-07	// AT1G66350 // AT2G01570 // AT5G17490 // AT3G03450 // AT1G14920
GO:0051726	P	regulation of cell cycle	9	191	3.8e-08	3.7e-07	// AT1G33240 // AT5G04470 // AT4G19600 // AT5G45190 // AT3G12280 // AT1G66740 // AT1G65470 // AT5G22220 // AT5G58230
GO:0031537	P	regulation of anthocyanin metabolic process	5	25	6.4e-08	6.1e-07	// AT1G66370 // AT1G66380 // AT4G09820 // AT1G56650 // AT5G41315
GO:0006928	P	movement of cell or subcellular component	6	55	7.7e-08	7.3e-07	// AT1G17580 // AT5G43900 // AT5G20490 // AT5G65930 // AT3G16630 // AT2G22640
GO:0008152	P	metabolic process	69	12035	7.7e-08	7.3e-07	// AT1G33240 // AT5G04470 // AT5G58003 // AT1G17920 // AT2G02480 // AT1G01520 // AT2G35110 // AT1G25540 // AT5G06650 // AT3G27920 // AT2G30432 // AT1G56650 // AT5G35550 // AT4G00480 // AT5G64630 // AT5G53200 // AT1G01380 // AT2G42260 // AT4G22910 // AT4G24210 // AT3G13540 // AT5G17490 // AT4G38620 // AT1G63650 // AT3G05120 // AT4G38600 // AT4G09820 // AT5G65930 // AT3G01140 // AT3G58070 // AT1G66…
GO:0009962	P	regulation of flavonoid biosynthetic process	5	27	9e-08	8.5e-07	// AT1G66370 // AT1G66380 // AT4G09820 // AT1G56650 // AT5G41315
GO:0048765	P	root hair cell differentiation	7	99	9.8e-08	9.1e-07	// AT5G20490 // AT5G43900 // AT5G14750 // AT2G30420 // AT4G01060 // AT5G42080 // AT1G01380
GO:0048764	P	trichoblast maturation	7	99	9.8e-08	9.1e-07	// AT5G20490 // AT5G43900 // AT5G14750 // AT2G30420 // AT4G01060 // AT5G42080 // AT1G01380
GO:0006261	P	DNA-dependent DNA replication	7	99	9.8e-08	9.1e-07	// AT1G33240 // AT5G04470 // AT2G02480 // AT3G12280 // AT4G38600 // AT2G42260 // AT4G22910
GO:0048469	P	cell maturation	7	100	1e-07	9.6e-07	// AT5G20490 // AT5G43900 // AT5G14750 // AT2G30420 // AT4G01060 // AT5G42080 // AT1G01380
GO:0022402	P	cell cycle process	11	370	1e-07	9.6e-07	// AT1G33240 // AT5G04470 // AT1G75950 // AT3G12280 // AT1G14920 // AT1G66740 // AT2G01570 // AT4G38600 // AT5G42080 // AT2G42260 // AT4G22910
GO:0009845	P	seed germination	8	161	1.5e-07	1.4e-06	// AT2G01570 // AT4G24210 // AT3G13540 // AT5G17490 // AT1G66350 // AT2G27300 // AT1G14920 // AT3G03450
GO:0048364	P	root development	12	482	1.7e-07	1.6e-06	// AT1G79840 // AT2G39940 // AT5G20490 // AT5G43900 // AT5G24310 // AT5G40330 // AT5G14750 // AT2G30420 // AT4G01060 // AT5G42080 // AT1G01380 // AT2G46410
GO:0022622	P	root system development	12	484	1.8e-07	1.6e-06	// AT1G79840 // AT2G39940 // AT5G20490 // AT5G43900 // AT5G24310 // AT5G40330 // AT5G14750 // AT2G30420 // AT4G01060 // AT5G42080 // AT1G01380 // AT2G46410
GO:0009723	P	response to ethylene	10	307	1.8e-07	1.6e-06	// AT2G01570 // AT1G10480 // AT1G66350 // AT1G75950 // AT5G17490 // AT1G56650 // AT4G02570 // AT3G03450 // AT1G14920 // AT5G24520
GO:0009718	P	anthocyanin-containing compound biosynthetic process	5	32	1.9e-07	1.7e-06	// AT1G66370 // AT1G66380 // AT4G09820 // AT1G56650 // AT5G41315
GO:0003002	P	regionalization	8	173	2.6e-07	2.3e-06	// AT2G30420 // AT5G40330 // AT3G27920 // AT5G65930 // AT2G30424 // AT4G00480 // AT5G42080 // AT1G01380
GO:0010431	P	seed maturation	6	69	2.7e-07	2.4e-06	// AT2G01570 // AT4G24210 // AT1G66350 // AT5G17490 // AT1G14920 // AT3G03450
GO:0090351	P	seedling development	8	177	3.1e-07	2.7e-06	// AT2G01570 // AT4G24210 // AT3G13540 // AT5G17490 // AT1G66350 // AT2G27300 // AT1G14920 // AT3G03450
GO:0080050	P	regulation of seed development	5	36	3.3e-07	2.9e-06	// AT1G66350 // AT2G01570 // AT5G17490 // AT3G03450 // AT1G14920
GO:0065008	P	regulation of biological quality	18	1255	4.3e-07	3.8e-06	// AT1G33240 // AT2G31300 // AT1G29170 // AT2G27600 // AT1G30825 // AT4G01710 // AT1G13180 // AT2G33385 // AT2G35110 // AT2G46225 // AT1G01510 // AT5G18410 // AT1G66740 // AT3G27000 // AT2G22640 // AT4G14147 // AT2G38440 // AT1G60430
GO:0006970	P	response to osmotic stress	13	636	4.6e-07	4e-06	// AT2G01570 // AT5G58003 // AT5G17490 // AT1G66350 // AT2G27300 // AT2G33540 // AT1G56650 // AT1G01520 // AT3G03450 // AT1G14920 // AT5G35550 // AT4G01060 // AT1G03060
GO:0006259	P	DNA metabolic process	12	539	5.5e-07	4.8e-06	// AT1G33240 // AT5G04470 // AT2G02480 // AT1G75950 // AT3G12280 // AT4G38600 // AT1G66740 // AT1G65470 // AT5G64630 // AT2G42260 // AT5G58230 // AT4G22910
GO:2000241	P	regulation of reproductive process	9	266	5.7e-07	4.9e-06	// AT2G01570 // AT2G39940 // AT1G66350 // AT1G25540 // AT5G17490 // AT1G14920 // AT3G03450 // AT5G22220 // AT5G58230
GO:0007017	P	microtubule-based process	7	132	6.2e-07	5.4e-06	// AT1G19835 // AT1G75950 // AT1G80350 // AT1G01510 // AT5G65930 // AT3G16630 // AT5G28646
GO:0048316	P	seed development	13	661	7.1e-07	6e-06	// AT2G01570 // AT4G24210 // AT3G13540 // AT4G09820 // AT1G66350 // AT5G17490 // AT1G14920 // AT4G02570 // AT3G03450 // AT3G12280 // AT5G42080 // AT2G42260 // AT5G58230
GO:0007389	P	pattern specification process	8	201	7.7e-07	6.6e-06	// AT2G30420 // AT5G40330 // AT3G27920 // AT5G65930 // AT2G30424 // AT4G00480 // AT5G42080 // AT1G01380
GO:0009751	P	response to salicylic acid	8	209	1e-06	8.7e-06	// AT2G01570 // AT4G38620 // AT1G66350 // AT5G17490 // AT1G14920 // AT4G01060 // AT3G03450 // AT2G46410
GO:0009651	P	response to salt stress	12	574	1e-06	8.9e-06	// AT2G01570 // AT5G58003 // AT5G17490 // AT1G66350 // AT2G27300 // AT2G33540 // AT1G56650 // AT1G01520 // AT3G03450 // AT1G14920 // AT4G01060 // AT1G03060
GO:0046283	P	anthocyanin-containing compound metabolic process	5	48	1.2e-06	1e-05	// AT1G66370 // AT1G66380 // AT4G09820 // AT1G56650 // AT5G41315
GO:0009813	P	flavonoid biosynthetic process	6	93	1.4e-06	1.2e-05	// AT4G09820 // AT5G41315 // AT1G56650 // AT1G66370 // AT5G35550 // AT1G66380
GO:0048609	P	multicellular organismal reproductive process	7	153	1.6e-06	1.3e-05	// AT2G01570 // AT4G24210 // AT2G39940 // AT1G66350 // AT5G17490 // AT1G14920 // AT3G03450
GO:0032504	P	multicellular organism reproduction	7	160	2.1e-06	1.8e-05	// AT2G01570 // AT4G24210 // AT2G39940 // AT1G66350 // AT5G17490 // AT1G14920 // AT3G03450
GO:0009863	P	salicylic acid mediated signaling pathway	5	56	2.5e-06	2e-05	// AT1G66350 // AT2G01570 // AT5G17490 // AT3G03450 // AT1G14920
GO:0072593	P	reactive oxygen species metabolic process	7	169	3e-06	2.5e-05	// AT2G01570 // AT1G66350 // AT5G17490 // AT1G14920 // AT3G03450 // AT1G56650 // AT4G15415
GO:0048580	P	regulation of post-embryonic development	9	329	3.1e-06	2.6e-05	// AT1G33240 // AT2G01570 // AT2G39940 // AT1G66350 // AT5G17490 // AT1G14920 // AT3G03450 // AT1G25540 // AT5G58230
GO:0009812	P	flavonoid metabolic process	6	109	3.3e-06	2.7e-05	// AT4G09820 // AT5G41315 // AT1G56650 // AT1G66370 // AT5G35550 // AT1G66380
GO:0071446	P	cellular response to salicylic acid stimulus	5	62	3.9e-06	3.2e-05	// AT1G66350 // AT2G01570 // AT5G17490 // AT3G03450 // AT1G14920
GO:0042538	P	hyperosmotic salinity response	5	63	4.2e-06	3.4e-05	// AT1G66350 // AT2G01570 // AT5G17490 // AT3G03450 // AT1G14920
GO:0009737	P	response to abscisic acid	11	578	7.3e-06	5.9e-05	// AT2G01570 // AT3G50530 // AT1G66350 // AT2G41940 // AT1G67030 // AT5G17490 // AT2G33540 // AT1G14920 // AT4G01060 // AT3G03450 // AT1G03060
GO:0097305	P	response to alcohol	11	583	7.9e-06	6.3e-05	// AT2G01570 // AT3G50530 // AT1G66350 // AT2G41940 // AT1G67030 // AT5G17490 // AT2G33540 // AT1G14920 // AT4G01060 // AT3G03450 // AT1G03060
GO:0022603	P	regulation of anatomical structure morphogenesis	6	129	8.4e-06	6.8e-05	// AT1G79840 // AT1G01510 // AT3G27920 // AT2G30432 // AT1G65470 // AT2G46410
GO:0006972	P	hyperosmotic response	5	75	9.4e-06	7.5e-05	// AT1G66350 // AT2G01570 // AT5G17490 // AT3G03450 // AT1G14920
GO:0010029	P	regulation of seed germination	5	76	1e-05	8e-05	// AT1G66350 // AT2G01570 // AT5G17490 // AT3G03450 // AT1G14920
GO:1900140	P	regulation of seedling development	5	79	1.2e-05	9.5e-05	// AT1G66350 // AT2G01570 // AT5G17490 // AT3G03450 // AT1G14920
GO:0009891	P	positive regulation of biosynthetic process	9	409	1.7e-05	0.00013	// AT4G09820 // AT4G19600 // AT1G25540 // AT2G35110 // AT1G56650 // AT5G14750 // AT5G41315 // AT5G52600 // AT5G22220
GO:1903047	P	mitotic cell cycle process	7	228	2e-05	0.00016	// AT5G04470 // AT1G75950 // AT3G12280 // AT1G66740 // AT5G42080 // AT2G42260 // AT4G22910
GO:0048437	P	floral organ development	7	230	2.1e-05	0.00016	// AT3G05120 // AT2G39940 // AT1G17920 // AT5G27320 // AT1G05230 // AT1G01510 // AT3G63010
GO:0048513	P	animal organ development	9	422	2.2e-05	0.00017	// AT1G69490 // AT1G17920 // AT3G05120 // AT5G27320 // AT1G05230 // AT1G01510 // AT3G27920 // AT2G30432 // AT3G63010
GO:0009893	P	positive regulation of metabolic process	10	535	2.3e-05	0.00018	// AT4G09820 // AT4G19600 // AT1G25540 // AT2G35110 // AT1G56650 // AT5G14750 // AT5G41315 // AT5G52600 // AT5G22220 // AT4G22910
GO:0009628	P	response to abiotic stimulus	20	2022	2.4e-05	0.00019	// AT1G33240 // AT2G01570 // AT5G58003 // AT5G17490 // AT2G39940 // AT1G66350 // AT1G25540 // AT2G27300 // AT2G33540 // AT4G38620 // AT1G56650 // AT1G01520 // AT3G03450 // AT1G14920 // AT5G35550 // AT4G01060 // AT3G27000 // AT1G03060 // AT1G66390 // AT2G42260
GO:0000278	P	mitotic cell cycle	7	245	3.1e-05	0.00024	// AT5G04470 // AT1G75950 // AT3G12280 // AT1G66740 // AT5G42080 // AT2G42260 // AT4G22910
GO:0048581	P	negative regulation of post-embryonic development	5	101	3.7e-05	0.00028	// AT1G66350 // AT2G01570 // AT5G17490 // AT3G03450 // AT1G14920
GO:0009887	P	organ morphogenesis	6	180	5.1e-05	0.00039	// AT3G05120 // AT3G27920 // AT5G27320 // AT1G01510 // AT3G63010 // AT2G30432
GO:0048584	P	positive regulation of response to stimulus	6	196	8.1e-05	0.00062	// AT4G24210 // AT3G05120 // AT5G27320 // AT3G63010 // AT1G25540 // AT2G42260
GO:0048831	P	regulation of shoot system development	6	204	0.0001	0.00076	// AT2G39940 // AT1G01510 // AT3G27920 // AT2G30432 // AT1G25540 // AT5G58230
GO:0014070	P	response to organic cyclic compound	8	405	0.00011	0.00081	// AT2G01570 // AT4G38620 // AT1G66350 // AT5G17490 // AT1G14920 // AT4G01060 // AT3G03450 // AT2G46410
GO:0007067	P	mitotic nuclear division	5	131	0.00012	0.00091	// AT5G04470 // AT1G75950 // AT2G42260 // AT5G42080 // AT4G22910
GO:0000280	P	nuclear division	6	215	0.00013	0.001	// AT5G04470 // AT1G75950 // AT3G12280 // AT5G42080 // AT2G42260 // AT4G22910
GO:0046148	P	pigment biosynthetic process	5	148	0.00021	0.0016	// AT1G66370 // AT1G66380 // AT4G09820 // AT1G56650 // AT5G41315
GO:0051321	P	meiotic cell cycle	5	158	0.00028	0.0021	// AT2G01570 // AT1G75950 // AT3G12280 // AT5G22220 // AT1G14920
GO:0048285	P	organelle fission	6	257	0.00034	0.0025	// AT5G04470 // AT1G75950 // AT3G12280 // AT5G42080 // AT2G42260 // AT4G22910
GO:0009886	P	post-embryonic morphogenesis	5	174	0.00043	0.0032	// AT1G01510 // AT3G05120 // AT3G12280 // AT3G63010 // AT5G27320
GO:0042440	P	pigment metabolic process	5	181	0.00051	0.0038	// AT1G66370 // AT1G66380 // AT4G09820 // AT1G56650 // AT5G41315
GO:0071407	P	cellular response to organic cyclic compound	5	187	0.00059	0.0044	// AT1G66350 // AT2G01570 // AT5G17490 // AT3G03450 // AT1G14920
GO:0045893	P	positive regulation of transcription, DNA-templated	6	347	0.0016	0.011	// AT4G19600 // AT1G25540 // AT2G35110 // AT5G14750 // AT5G52600 // AT5G22220
GO:1902680	P	positive regulation of RNA biosynthetic process	6	348	0.0016	0.012	// AT4G19600 // AT1G25540 // AT2G35110 // AT5G14750 // AT5G52600 // AT5G22220
GO:1903508	P	positive regulation of nucleic acid-templated transcription	6	348	0.0016	0.012	// AT4G19600 // AT1G25540 // AT2G35110 // AT5G14750 // AT5G52600 // AT5G22220
GO:0010604	P	positive regulation of macromolecule metabolic process	7	482	0.0017	0.012	// AT4G19600 // AT1G25540 // AT2G35110 // AT5G14750 // AT5G52600 // AT5G22220 // AT4G22910
GO:0051254	P	positive regulation of RNA metabolic process	6	356	0.0018	0.013	// AT4G19600 // AT1G25540 // AT2G35110 // AT5G14750 // AT5G52600 // AT5G22220
GO:0031325	P	positive regulation of cellular metabolic process	7	495	0.002	0.014	// AT4G19600 // AT1G25540 // AT2G35110 // AT5G14750 // AT5G52600 // AT5G22220 // AT4G22910
GO:0010557	P	positive regulation of macromolecule biosynthetic process	6	373	0.0022	0.016	// AT4G19600 // AT1G25540 // AT2G35110 // AT5G14750 // AT5G52600 // AT5G22220
GO:0045935	P	positive regulation of nucleobase-containing compound metabolic process	6	379	0.0024	0.017	// AT4G19600 // AT1G25540 // AT2G35110 // AT5G14750 // AT5G52600 // AT5G22220
GO:0010628	P	positive regulation of gene expression	6	383	0.0025	0.018	// AT4G19600 // AT1G25540 // AT2G35110 // AT5G14750 // AT5G52600 // AT5G22220
GO:0016567	P	protein ubiquitination	7	526	0.0028	0.02	// AT4G24210 // AT2G39940 // AT1G75950 // AT4G02570 // AT4G38600 // AT2G42260 // AT4G22910
GO:0031328	P	positive regulation of cellular biosynthetic process	6	396	0.003	0.021	// AT4G19600 // AT1G25540 // AT2G35110 // AT5G14750 // AT5G52600 // AT5G22220
GO:0051173	P	positive regulation of nitrogen compound metabolic process	6	399	0.0031	0.022	// AT4G19600 // AT1G25540 // AT2G35110 // AT5G14750 // AT5G52600 // AT5G22220
GO:0032446	P	protein modification by small protein conjugation	7	550	0.0035	0.025	// AT4G24210 // AT2G39940 // AT1G75950 // AT4G02570 // AT4G38600 // AT2G42260 // AT4G22910
GO:0031324	P	negative regulation of cellular metabolic process	6	412	0.0036	0.025	// AT1G33240 // AT5G04470 // AT4G38620 // AT1G75950 // AT2G30424 // AT2G42260
GO:0009416	P	response to light stimulus	8	744	0.005	0.035	// AT2G01570 // AT4G38620 // AT2G39940 // AT2G27300 // AT1G14920 // AT3G27000 // AT1G25540 // AT2G42260
GO:0070647	P	protein modification by small protein conjugation or removal	7	610	0.0061	0.042	// AT4G24210 // AT2G39940 // AT1G75950 // AT4G02570 // AT4G38600 // AT2G42260 // AT4G22910
GO:0009314	P	response to radiation	8	772	0.0063	0.043	// AT2G01570 // AT4G38620 // AT2G39940 // AT2G27300 // AT1G14920 // AT3G27000 // AT1G25540 // AT2G42260
GO:0043412	P	macromolecule modification	17	2532	0.0074	0.051	// AT5G04470 // AT5G58003 // AT3G50530 // AT4G19600 // AT2G39940 // AT3G12400 // AT1G75950 // AT2G33540 // AT4G24210 // AT4G02570 // AT4G38600 // AT1G66740 // AT1G65470 // AT5G64630 // AT2G42260 // AT5G58230 // AT4G22910
GO:0010605	P	negative regulation of macromolecule metabolic process	6	480	0.0074	0.051	// AT1G33240 // AT5G04470 // AT4G38620 // AT1G75950 // AT2G30424 // AT2G42260
GO:0006950	P	response to stress	21	3506	0.01	0.07	// AT1G33240 // AT2G01570 // AT5G58003 // AT5G17490 // AT2G39940 // AT4G01060 // AT1G66350 // AT2G27300 // AT2G33540 // AT1G56650 // AT1G01520 // AT1G66740 // AT3G03450 // AT1G14920 // AT5G35550 // AT4G15415 // AT1G65470 // AT5G64630 // AT1G03060 // AT1G25540 // AT2G42260
GO:0009892	P	negative regulation of metabolic process	6	521	0.011	0.074	// AT1G33240 // AT5G04470 // AT4G38620 // AT1G75950 // AT2G30424 // AT2G42260
GO:0051246	P	regulation of protein metabolic process	5	376	0.011	0.076	// AT2G01570 // AT5G04470 // AT4G22910 // AT4G19600 // AT2G42260
GO:0009733	P	response to auxin	5	407	0.015	0.1	// AT5G24520 // AT1G75950 // AT5G22220 // AT1G56650 // AT4G02570
GO:0048229	P	gametophyte development	5	422	0.018	0.12	// AT1G65470 // AT5G64630 // AT3G12280 // AT2G42260 // AT5G58230
GO:0051276	P	chromosome organization	5	482	0.029	0.19	// AT1G65470 // AT5G64630 // AT1G66740 // AT5G58230 // AT3G12280
GO:0036211	P	protein modification process	13	2126	0.037	0.24	// AT5G04470 // AT5G58003 // AT3G50530 // AT4G19600 // AT2G39940 // AT3G12400 // AT1G75950 // AT2G33540 // AT4G24210 // AT4G02570 // AT4G38600 // AT2G42260 // AT4G22910
GO:0006464	P	cellular protein modification process	13	2126	0.037	0.24	// AT5G04470 // AT5G58003 // AT3G50530 // AT4G19600 // AT2G39940 // AT3G12400 // AT1G75950 // AT2G33540 // AT4G24210 // AT4G02570 // AT4G38600 // AT2G42260 // AT4G22910
GO:0044711	P	single-organism biosynthetic process	11	1735	0.043	0.28	// AT4G38620 // AT1G66380 // AT4G09820 // AT5G41315 // AT3G05120 // AT5G27320 // AT1G66370 // AT1G56650 // AT5G35550 // AT4G15415 // AT3G63010
GO:0033554	P	cellular response to stress	6	858	0.084	0.56	// AT2G27300 // AT1G56650 // AT1G66740 // AT1G65470 // AT5G64630 // AT1G03060
GO:0051704	P	multi-organism process	9	1631	0.12	0.81	// AT4G19600 // AT2G39940 // AT5G45190 // AT1G75950 // AT3G12280 // AT1G56650 // AT5G65930 // AT1G25540 // AT2G42260
GO:0044710	P	single-organism metabolic process	13	3970	0.66	1	// AT4G38620 // AT1G66380 // AT4G09820 // AT5G35550 // AT3G05120 // AT5G27320 // AT1G01510 // AT1G66370 // AT1G56650 // AT5G41315 // AT4G15415 // AT3G63010 // AT5G65930
GO:0043207	P	response to external biotic stimulus	6	1212	0.26	1	// AT4G19600 // AT2G39940 // AT5G45190 // AT1G56650 // AT1G25540 // AT2G42260
GO:0051707	P	response to other organism	6	1210	0.26	1	// AT4G19600 // AT2G39940 // AT5G45190 // AT1G56650 // AT1G25540 // AT2G42260
GO:0009607	P	response to biotic stimulus	6	1253	0.28	1	// AT4G19600 // AT2G39940 // AT5G45190 // AT1G56650 // AT1G25540 // AT2G42260
GO:0009605	P	response to external stimulus	6	1582	0.49	1	// AT4G19600 // AT2G39940 // AT5G45190 // AT1G56650 // AT1G25540 // AT2G42260
GO:0019538	P	protein metabolic process	15	4289	0.56	1	// AT2G01570 // AT5G04470 // AT5G58003 // AT3G50530 // AT4G19600 // AT2G39940 // AT3G12400 // AT1G75950 // AT2G27300 // AT2G33540 // AT4G24210 // AT4G02570 // AT4G38600 // AT2G42260 // AT4G22910
GO:0044267	P	cellular protein metabolic process	13	3841	0.61	1	// AT5G04470 // AT5G58003 // AT3G50530 // AT4G19600 // AT2G39940 // AT3G12400 // AT1G75950 // AT2G33540 // AT4G24210 // AT4G02570 // AT4G38600 // AT2G42260 // AT4G22910
GO:0006952	P	defense response	6	1566	0.48	1	// AT2G39940 // AT1G56650 // AT3G03450 // AT4G15415 // AT1G25540 // AT2G42260
GO:0009056	P	catabolic process	7	1430	0.24	1	// AT2G01570 // AT3G05120 // AT2G39940 // AT1G75950 // AT5G27320 // AT4G02570 // AT3G63010
GO:0033036	P	macromolecule localization	5	996	0.28	1	// AT5G24520 // AT3G27920 // AT1G03060 // AT3G12400 // AT2G27600
GO:0051179	P	localization	11	2517	0.27	1	// AT1G17580 // AT3G12400 // AT2G27600 // AT5G43900 // AT1G14920 // AT5G20490 // AT3G27920 // AT5G24520 // AT2G22640 // AT5G42080 // AT1G03060
GO:0006796	P	phosphate-containing compound metabolic process	5	1735	0.74	1	// AT5G04470 // AT5G58003 // AT3G50530 // AT2G33540 // AT4G19600
GO:0006793	P	phosphorus metabolic process	5	1751	0.75	1	// AT5G04470 // AT5G58003 // AT3G50530 // AT2G33540 // AT4G19600
GO:0005515	F	protein binding	67	3669	1.6e-35	4.3e-33	// AT4G20780 // AT5G04470 // AT5G58003 // AT3G16630 // AT1G17580 // AT2G31300 // AT2G33385 // AT2G35110 // AT1G25540 // AT2G46600 // AT3G27920 // AT1G56650 // AT5G35550 // AT2G22640 // AT5G64630 // AT1G03060 // AT2G42260 // AT4G22910 // AT4G24210 // AT2G27600 // AT4G38620 // AT3G12400 // AT3G05120 // AT1G80350 // AT5G20490 // AT1G14920 // AT5G65930 // AT5G22220 // AT2G38440 // AT5G58230 // AT1G60…
GO:0000989	F	transcription factor activity, transcription factor binding	25	252	2.1e-28	2.8e-26	// AT4G38620 // AT3G27920 // AT2G30432 // AT5G35550 // AT5G53200 // AT1G01380 // AT3G13540 // AT1G56650 // AT3G01140 // AT1G66380 // AT5G17490 // AT1G14920 // AT2G30420 // AT3G03450 // AT5G40330 // AT2G30424 // AT2G01570 // AT1G66350 // AT1G25540 // AT5G14750 // AT1G66370 // AT4G01060 // AT5G52600 // AT1G66390 // AT2G46410
GO:0000988	F	transcription factor activity, protein binding	25	259	4e-28	3.6e-26	// AT4G38620 // AT3G27920 // AT2G30432 // AT5G35550 // AT5G53200 // AT1G01380 // AT3G13540 // AT1G56650 // AT3G01140 // AT1G66380 // AT5G17490 // AT1G14920 // AT2G30420 // AT3G03450 // AT5G40330 // AT2G30424 // AT2G01570 // AT1G66350 // AT1G25540 // AT5G14750 // AT1G66370 // AT4G01060 // AT5G52600 // AT1G66390 // AT2G46410
GO:0005488	F	binding	92	12081	2.2e-25	1.5e-23	// AT1G33240 // AT5G04470 // AT5G58003 // AT2G02480 // AT2G33385 // AT2G35110 // AT5G06650 // AT5G64630 // AT5G53200 // AT1G01380 // AT3G13540 // AT3G01140 // AT3G58070 // AT2G30424 // AT1G66740 // AT5G41315 // AT1G29170 // AT2G39940 // AT1G30825 // AT1G75950 // AT2G27300 // AT5G14750 // AT1G66370 // AT5G52600 // AT1G17580 // AT2G22640 // AT4G24210 // AT1G80350 // AT5G20490 // AT1G73360 // AT2G38…
GO:0003700	F	transcription factor activity, sequence-specific DNA binding	42	1729	1.1e-24	5.1e-23	// AT1G33240 // AT4G38620 // AT1G17920 // AT2G30424 // AT1G01520 // AT1G79840 // AT5G06650 // AT3G27920 // AT2G30432 // AT5G35550 // AT4G00480 // AT5G53200 // AT1G01380 // AT3G13540 // AT1G63650 // AT1G56650 // AT3G01140 // AT3G58070 // AT1G66380 // AT5G22220 // AT5G17490 // AT4G09820 // AT1G67030 // AT1G73360 // AT5G40330 // AT1G05230 // AT2G30420 // AT3G03450 // AT1G14920 // AT5G41315 // AT2G01…
GO:0001071	F	nucleic acid binding transcription factor activity	42	1730	1.2e-24	5.1e-23	// AT1G33240 // AT4G38620 // AT1G17920 // AT2G30424 // AT1G01520 // AT1G79840 // AT5G06650 // AT3G27920 // AT2G30432 // AT5G35550 // AT4G00480 // AT5G53200 // AT1G01380 // AT3G13540 // AT1G63650 // AT1G56650 // AT3G01140 // AT3G58070 // AT1G66380 // AT5G22220 // AT5G17490 // AT4G09820 // AT1G67030 // AT1G73360 // AT5G40330 // AT1G05230 // AT2G30420 // AT3G03450 // AT1G14920 // AT5G41315 // AT2G01…
GO:0043565	F	sequence-specific DNA binding	32	825	2.4e-24	9.1e-23	// AT1G33240 // AT4G38620 // AT1G17920 // AT3G27920 // AT2G30432 // AT5G35550 // AT1G79840 // AT5G53200 // AT1G01380 // AT3G13540 // AT1G56650 // AT3G01140 // AT1G66380 // AT5G17490 // AT4G09820 // AT1G67030 // AT1G73360 // AT5G40330 // AT1G05230 // AT2G30420 // AT3G03450 // AT1G14920 // AT2G30424 // AT2G01570 // AT1G66350 // AT2G27300 // AT5G14750 // AT1G66370 // AT4G01060 // AT5G52600 // AT1G66…
GO:0001135	F	transcription factor activity, RNA polymerase II transcription factor recruiting	19	139	4.1e-24	1.4e-22	// AT4G38620 // AT3G13540 // AT5G35550 // AT4G01060 // AT1G66390 // AT2G30420 // AT3G27920 // AT5G40330 // AT5G14750 // AT1G66370 // AT2G30432 // AT1G56650 // AT2G30424 // AT3G01140 // AT5G52600 // AT5G53200 // AT1G66380 // AT1G01380 // AT2G46410
GO:0001134	F	transcription factor activity, transcription factor recruiting	19	140	4.7e-24	1.4e-22	// AT4G38620 // AT3G13540 // AT5G35550 // AT4G01060 // AT1G66390 // AT2G30420 // AT3G27920 // AT5G40330 // AT5G14750 // AT1G66370 // AT2G30432 // AT1G56650 // AT2G30424 // AT3G01140 // AT5G52600 // AT5G53200 // AT1G66380 // AT1G01380 // AT2G46410
GO:0001076	F	transcription factor activity, RNA polymerase II transcription factor binding	19	168	1.1e-22	3e-21	// AT4G38620 // AT3G13540 // AT5G35550 // AT4G01060 // AT1G66390 // AT2G30420 // AT3G27920 // AT5G40330 // AT5G14750 // AT1G66370 // AT2G30432 // AT1G56650 // AT2G30424 // AT3G01140 // AT5G52600 // AT5G53200 // AT1G66380 // AT1G01380 // AT2G46410
GO:0001067	F	regulatory region nucleic acid binding	25	455	1.9e-22	3.9e-21	// AT4G38620 // AT3G27920 // AT2G30432 // AT5G35550 // AT5G53200 // AT1G01380 // AT3G13540 // AT1G56650 // AT3G01140 // AT1G66380 // AT4G09820 // AT1G67030 // AT1G73360 // AT5G40330 // AT2G30420 // AT2G30424 // AT2G01570 // AT1G10480 // AT4G01060 // AT2G41940 // AT5G14750 // AT1G66370 // AT5G52600 // AT1G66390 // AT2G46410
GO:0044212	F	transcription regulatory region DNA binding	25	452	1.6e-22	3.9e-21	// AT4G38620 // AT3G27920 // AT2G30432 // AT5G35550 // AT5G53200 // AT1G01380 // AT3G13540 // AT1G56650 // AT3G01140 // AT1G66380 // AT4G09820 // AT1G67030 // AT1G73360 // AT5G40330 // AT2G30420 // AT2G30424 // AT2G01570 // AT1G10480 // AT4G01060 // AT2G41940 // AT5G14750 // AT1G66370 // AT5G52600 // AT1G66390 // AT2G46410
GO:0000975	F	regulatory region DNA binding	25	455	1.9e-22	3.9e-21	// AT4G38620 // AT3G27920 // AT2G30432 // AT5G35550 // AT5G53200 // AT1G01380 // AT3G13540 // AT1G56650 // AT3G01140 // AT1G66380 // AT4G09820 // AT1G67030 // AT1G73360 // AT5G40330 // AT2G30420 // AT2G30424 // AT2G01570 // AT1G10480 // AT4G01060 // AT2G41940 // AT5G14750 // AT1G66370 // AT5G52600 // AT1G66390 // AT2G46410
GO:0003677	F	DNA binding	44	2417	4.5e-21	8.4e-20	// AT1G33240 // AT4G38620 // AT1G17920 // AT2G02480 // AT1G01520 // AT1G79840 // AT1G25540 // AT3G27920 // AT2G30432 // AT5G35550 // AT4G00480 // AT5G53200 // AT1G01380 // AT3G13540 // AT5G17490 // AT1G63650 // AT1G56650 // AT3G01140 // AT1G66380 // AT5G22220 // AT3G12280 // AT4G09820 // AT1G67030 // AT1G73360 // AT5G40330 // AT1G05230 // AT2G30420 // AT3G03450 // AT1G14920 // AT5G41315 // AT5G24…
GO:0000981	F	RNA polymerase II transcription factor activity, sequence-specific DNA binding	19	252	1.4e-19	2.4e-18	// AT4G38620 // AT3G13540 // AT5G35550 // AT4G01060 // AT1G66390 // AT2G30420 // AT3G27920 // AT5G40330 // AT5G14750 // AT1G66370 // AT2G30432 // AT1G56650 // AT2G30424 // AT3G01140 // AT5G52600 // AT5G53200 // AT1G66380 // AT1G01380 // AT2G46410
GO:0008092	F	cytoskeletal protein binding	18	270	1.1e-17	1.7e-16	// AT5G43900 // AT1G17580 // AT2G31300 // AT1G29170 // AT1G30825 // AT2G33385 // AT4G01710 // AT1G80350 // AT5G20490 // AT5G65930 // AT3G16630 // AT1G13180 // AT1G19835 // AT3G27000 // AT4G14147 // AT2G38440 // AT5G42080 // AT1G60430
GO:0003779	F	actin binding	14	120	4.1e-17	6.4e-16	// AT5G43900 // AT1G17580 // AT2G31300 // AT1G29170 // AT1G30825 // AT2G33385 // AT4G01710 // AT5G20490 // AT5G65930 // AT1G13180 // AT3G27000 // AT4G14147 // AT2G38440 // AT1G60430
GO:0003676	F	nucleic acid binding	49	4558	2.3e-14	3.4e-13	// AT1G33240 // AT5G58003 // AT1G17920 // AT2G02480 // AT1G01520 // AT4G38620 // AT1G25540 // AT5G06650 // AT3G27920 // AT2G30432 // AT5G35550 // AT4G15415 // AT4G00480 // AT5G53200 // AT1G01380 // AT3G13540 // AT5G17490 // AT1G63650 // AT1G56650 // AT3G01140 // AT3G58070 // AT1G66380 // AT5G22220 // AT3G12280 // AT4G09820 // AT1G67030 // AT1G73360 // AT5G40330 // AT1G05230 // AT2G30420 // AT3G03…
GO:1901363	F	heterocyclic compound binding	63	7718	9.5e-14	1.3e-12	// AT1G33240 // AT1G17580 // AT5G58003 // AT1G17920 // AT2G02480 // AT2G31300 // AT1G79840 // AT4G38620 // AT1G25540 // AT5G06650 // AT3G27920 // AT2G30432 // AT5G35550 // AT4G15415 // AT5G64630 // AT5G53200 // AT1G01380 // AT3G13540 // AT3G16630 // AT5G17490 // AT1G13180 // AT1G63650 // AT1G56650 // AT1G80350 // AT5G20490 // AT5G65930 // AT3G01140 // AT3G58070 // AT1G66380 // AT5G22220 // AT3G12…
GO:0097159	F	organic cyclic compound binding	63	7737	1.1e-13	1.4e-12	// AT1G33240 // AT1G17580 // AT5G58003 // AT1G17920 // AT2G02480 // AT2G31300 // AT1G79840 // AT4G38620 // AT1G25540 // AT5G06650 // AT3G27920 // AT2G30432 // AT5G35550 // AT4G15415 // AT5G64630 // AT5G53200 // AT1G01380 // AT3G13540 // AT3G16630 // AT5G17490 // AT1G13180 // AT1G63650 // AT1G56650 // AT1G80350 // AT5G20490 // AT5G65930 // AT3G01140 // AT3G58070 // AT1G66380 // AT5G22220 // AT3G12…
GO:0032403	F	protein complex binding	7	76	1.8e-08	2.2e-07	// AT4G01710 // AT1G30825 // AT2G33385 // AT2G31300 // AT5G65930 // AT2G22640 // AT4G22910
GO:0051015	F	actin filament binding	5	35	2.9e-07	3.5e-06	// AT1G30825 // AT2G31300 // AT4G01710 // AT2G33385 // AT5G65930
GO:0003774	F	motor activity	5	86	1.8e-05	0.0002	// AT5G43900 // AT1G17580 // AT5G65930 // AT3G16630 // AT5G20490
GO:0044877	F	macromolecular complex binding	7	244	3e-05	0.00033	// AT4G01710 // AT1G30825 // AT2G33385 // AT2G31300 // AT5G65930 // AT2G22640 // AT4G22910
GO:0008017	F	microtubule binding	5	132	0.00013	0.0013	// AT1G80350 // AT5G42080 // AT1G19835 // AT5G65930 // AT3G16630
GO:0008289	F	lipid binding	7	317	0.00015	0.0015	// AT3G05120 // AT1G17920 // AT1G79840 // AT1G73360 // AT5G27320 // AT1G05230 // AT3G63010
GO:0015631	F	tubulin binding	5	145	0.00019	0.0019	// AT1G80350 // AT5G42080 // AT1G19835 // AT5G65930 // AT3G16630
GO:0005516	F	calmodulin binding	5	252	0.0022	0.02	// AT5G43900 // AT1G17580 // AT3G50530 // AT5G65930 // AT5G20490
GO:0046983	F	protein dimerization activity	7	567	0.0042	0.038	// AT4G09820 // AT1G01510 // AT1G63650 // AT5G65930 // AT5G41315 // AT4G00480 // AT5G22220
GO:0017111	F	nucleoside-triphosphatase activity	8	766	0.006	0.053	// AT1G17580 // AT2G02480 // AT5G43900 // AT1G80350 // AT5G20490 // AT5G65930 // AT3G16630 // AT5G42080
GO:0016462	F	pyrophosphatase activity	8	809	0.0082	0.07	// AT1G17580 // AT2G02480 // AT5G43900 // AT1G80350 // AT5G20490 // AT5G65930 // AT3G16630 // AT5G42080
GO:0016818	F	hydrolase activity, acting on acid anhydrides, in phosphorus-containing anhydrides	8	817	0.0086	0.071	// AT1G17580 // AT2G02480 // AT5G43900 // AT1G80350 // AT5G20490 // AT5G65930 // AT3G16630 // AT5G42080
GO:0016817	F	hydrolase activity, acting on acid anhydrides	8	826	0.0092	0.073	// AT1G17580 // AT2G02480 // AT5G43900 // AT1G80350 // AT5G20490 // AT5G65930 // AT3G16630 // AT5G42080
GO:0036094	F	small molecule binding	20	3434	0.016	0.13	// AT5G43900 // AT1G17580 // AT3G05120 // AT3G50530 // AT3G16630 // AT2G02480 // AT2G27600 // AT1G01510 // AT2G31300 // AT1G13180 // AT5G27320 // AT1G80350 // AT5G20490 // AT3G63010 // AT5G65930 // AT5G35550 // AT5G24520 // AT5G64630 // AT5G42080 // AT3G27000
GO:0005198	F	structural molecule activity	5	538	0.043	0.32	// AT1G30825 // AT3G27000 // AT1G13180 // AT2G33385 // AT1G60430
GO:0000166	F	nucleotide binding	17	3370	0.082	0.58	// AT5G43900 // AT1G17580 // AT3G50530 // AT3G16630 // AT2G02480 // AT2G27600 // AT1G01510 // AT2G31300 // AT1G80350 // AT5G20490 // AT1G13180 // AT5G65930 // AT5G35550 // AT5G24520 // AT5G64630 // AT5G42080 // AT3G27000
GO:1901265	F	nucleoside phosphate binding	17	3370	0.082	0.58	// AT5G43900 // AT1G17580 // AT3G50530 // AT3G16630 // AT2G02480 // AT2G27600 // AT1G01510 // AT2G31300 // AT1G80350 // AT5G20490 // AT1G13180 // AT5G65930 // AT5G35550 // AT5G24520 // AT5G64630 // AT5G42080 // AT3G27000
GO:0005524	F	ATP binding	12	2248	0.098	0.68	// AT1G17580 // AT3G50530 // AT3G16630 // AT2G02480 // AT2G27600 // AT5G43900 // AT1G80350 // AT5G20490 // AT5G65930 // AT5G35550 // AT1G13180 // AT3G27000
GO:0035639	F	purine ribonucleoside triphosphate binding	13	2515	0.11	0.71	// AT1G17580 // AT3G50530 // AT3G16630 // AT2G02480 // AT2G27600 // AT5G43900 // AT1G80350 // AT5G20490 // AT5G65930 // AT5G35550 // AT1G13180 // AT3G27000 // AT5G42080
GO:0032549	F	ribonucleoside binding	13	2617	0.13	0.76	// AT1G17580 // AT3G50530 // AT3G16630 // AT2G02480 // AT2G27600 // AT5G43900 // AT1G80350 // AT5G20490 // AT5G65930 // AT5G35550 // AT1G13180 // AT3G27000 // AT5G42080
GO:0017076	F	purine nucleotide binding	13	2633	0.14	0.76	// AT1G17580 // AT3G50530 // AT3G16630 // AT2G02480 // AT2G27600 // AT5G43900 // AT1G80350 // AT5G20490 // AT5G65930 // AT5G35550 // AT1G13180 // AT3G27000 // AT5G42080
GO:0032559	F	adenyl ribonucleotide binding	12	2364	0.13	0.76	// AT1G17580 // AT3G50530 // AT3G16630 // AT2G02480 // AT2G27600 // AT5G43900 // AT1G80350 // AT5G20490 // AT5G65930 // AT5G35550 // AT1G13180 // AT3G27000
GO:0032555	F	purine ribonucleotide binding	13	2631	0.14	0.76	// AT1G17580 // AT3G50530 // AT3G16630 // AT2G02480 // AT2G27600 // AT5G43900 // AT1G80350 // AT5G20490 // AT5G65930 // AT5G35550 // AT1G13180 // AT3G27000 // AT5G42080
GO:0032550	F	purine ribonucleoside binding	13	2612	0.13	0.76	// AT1G17580 // AT3G50530 // AT3G16630 // AT2G02480 // AT2G27600 // AT5G43900 // AT1G80350 // AT5G20490 // AT5G65930 // AT5G35550 // AT1G13180 // AT3G27000 // AT5G42080
GO:0001883	F	purine nucleoside binding	13	2612	0.13	0.76	// AT1G17580 // AT3G50530 // AT3G16630 // AT2G02480 // AT2G27600 // AT5G43900 // AT1G80350 // AT5G20490 // AT5G65930 // AT5G35550 // AT1G13180 // AT3G27000 // AT5G42080
GO:0001882	F	nucleoside binding	13	2618	0.13	0.76	// AT1G17580 // AT3G50530 // AT3G16630 // AT2G02480 // AT2G27600 // AT5G43900 // AT1G80350 // AT5G20490 // AT5G65930 // AT5G35550 // AT1G13180 // AT3G27000 // AT5G42080
GO:0030554	F	adenyl nucleotide binding	12	2366	0.13	0.76	// AT1G17580 // AT3G50530 // AT3G16630 // AT2G02480 // AT2G27600 // AT5G43900 // AT1G80350 // AT5G20490 // AT5G65930 // AT5G35550 // AT1G13180 // AT3G27000
GO:0032553	F	ribonucleotide binding	13	2664	0.14	0.79	// AT1G17580 // AT3G50530 // AT3G16630 // AT2G02480 // AT2G27600 // AT5G43900 // AT1G80350 // AT5G20490 // AT5G65930 // AT5G35550 // AT1G13180 // AT3G27000 // AT5G42080
GO:0097367	F	carbohydrate derivative binding	13	2696	0.15	0.83	// AT1G17580 // AT3G50530 // AT3G16630 // AT2G02480 // AT2G27600 // AT5G43900 // AT1G80350 // AT5G20490 // AT5G65930 // AT5G35550 // AT1G13180 // AT3G27000 // AT5G42080
GO:0043169	F	cation binding	10	3678	0.85	1	// AT4G20780 // AT5G58003 // AT3G50530 // AT1G10480 // AT2G41940 // AT1G67030 // AT2G33540 // AT5G06650 // AT3G58070 // AT2G46600
GO:0016787	F	hydrolase activity	14	3279	0.26	1	// AT1G17580 // AT5G58003 // AT3G50530 // AT2G02480 // AT5G43900 // AT2G33540 // AT3G05120 // AT5G27320 // AT1G80350 // AT5G20490 // AT3G63010 // AT5G65930 // AT3G16630 // AT5G42080
GO:0016740	F	transferase activity	8	3791	0.97	1	// AT3G50530 // AT2G02480 // AT2G39940 // AT5G45190 // AT1G75950 // AT4G02570 // AT4G38600 // AT4G19600
GO:0046872	F	metal ion binding	10	3673	0.85	1	// AT4G20780 // AT5G58003 // AT3G50530 // AT1G10480 // AT2G41940 // AT1G67030 // AT2G33540 // AT5G06650 // AT3G58070 // AT2G46600
GO:0003824	F	catalytic activity	20	9101	1	1	// AT1G17580 // AT5G58003 // AT3G50530 // AT2G02480 // AT2G39940 // AT5G43900 // AT5G45190 // AT1G75950 // AT2G33540 // AT3G05120 // AT5G27320 // AT4G02570 // AT1G80350 // AT5G20490 // AT3G63010 // AT5G65930 // AT3G16630 // AT4G38600 // AT5G42080 // AT4G19600
GO:0043167	F	ion binding	10	3821	0.88	1	// AT4G20780 // AT5G58003 // AT3G50530 // AT1G10480 // AT2G41940 // AT1G67030 // AT2G33540 // AT5G06650 // AT3G58070 // AT2G46600
GO:0008270	F	zinc ion binding	5	1297	0.48	1	// AT1G10480 // AT3G58070 // AT2G41940 // AT1G67030 // AT5G06650
GO:0046914	F	transition metal ion binding	5	1912	0.81	1	// AT1G10480 // AT3G58070 // AT2G41940 // AT1G67030 // AT5G06650
GO:0005856	C	cytoskeleton	25	380	2.9e-24	5.4e-22	// AT1G17580 // AT4G01710 // AT2G31300 // AT2G33385 // AT2G22640 // AT5G28646 // AT1G80350 // AT5G20490 // AT5G65930 // AT2G38440 // AT1G60430 // AT1G19835 // AT5G43900 // AT4G02570 // AT2G46225 // AT1G01510 // AT3G16630 // AT1G13180 // AT5G42080 // AT1G29170 // AT1G30825 // AT1G75950 // AT3G27000 // AT4G14147 // AT5G24310
GO:0044430	C	cytoskeletal part	20	302	1.5e-19	1.4e-17	// AT5G43900 // AT1G17580 // AT2G31300 // AT5G28646 // AT1G01510 // AT1G30825 // AT1G75950 // AT2G33385 // AT4G01710 // AT4G02570 // AT1G80350 // AT5G20490 // AT5G65930 // AT3G16630 // AT1G13180 // AT3G27000 // AT4G14147 // AT1G19835 // AT5G42080 // AT1G60430
GO:0005634	C	nucleus	77	9924	1.3e-17	7.9e-16	// AT1G33240 // AT5G04470 // AT5G58003 // AT1G17920 // AT2G02480 // AT2G31300 // AT2G35110 // AT1G25540 // AT5G06650 // AT3G27920 // AT2G30432 // AT2G27600 // AT1G56650 // AT5G35550 // AT4G15415 // AT5G64630 // AT5G53200 // AT1G03060 // AT1G01380 // AT2G42260 // AT4G22910 // AT4G24210 // AT3G13540 // AT5G17490 // AT4G38620 // AT3G12400 // AT3G05120 // AT1G80350 // AT1G01520 // AT4G09820 // AT3G01…
GO:0043234	C	protein complex	35	1834	4.9e-17	2.2e-15	// AT1G17580 // AT5G58003 // AT2G02480 // AT2G31300 // AT2G33385 // AT2G35110 // AT2G22640 // AT5G64630 // AT4G22910 // AT4G24210 // AT3G12400 // AT5G20490 // AT5G65930 // AT5G22220 // AT2G38440 // AT5G58230 // AT1G60430 // AT5G43900 // AT4G02570 // AT2G46225 // AT5G18410 // AT3G16630 // AT4G15415 // AT4G19600 // AT1G29170 // AT2G39940 // AT1G30825 // AT4G01710 // AT1G75950 // AT2G33540 // AT1G13…
GO:0005885	C	Arp2/3 protein complex	8	9	4.1e-16	1.5e-14	// AT4G01710 // AT1G30825 // AT2G33385 // AT2G31300 // AT1G13180 // AT3G27000 // AT4G14147 // AT1G60430
GO:0015629	C	actin cytoskeleton	11	73	8.6e-15	2.6e-13	// AT5G43900 // AT1G17580 // AT4G01710 // AT5G20490 // AT1G30825 // AT2G33385 // AT2G31300 // AT1G13180 // AT3G27000 // AT4G14147 // AT1G60430
GO:0032991	C	macromolecular complex	37	2658	8.9e-14	2.3e-12	// AT1G17580 // AT5G58003 // AT2G02480 // AT2G31300 // AT2G33385 // AT2G35110 // AT2G22640 // AT5G64630 // AT1G03060 // AT4G22910 // AT4G24210 // AT3G12400 // AT5G20490 // AT5G65930 // AT5G22220 // AT2G38440 // AT5G58230 // AT1G60430 // AT5G43900 // AT1G67030 // AT4G02570 // AT2G46225 // AT5G18410 // AT3G16630 // AT4G15415 // AT4G19600 // AT1G29170 // AT2G39940 // AT1G30825 // AT4G01710 // AT1G75…
GO:0043229	C	intracellular organelle	96	18517	1.1e-13	2.4e-12	// AT1G33240 // AT5G04470 // AT5G58003 // AT2G02480 // AT2G33385 // AT2G35110 // AT5G06650 // AT5G64630 // AT5G53200 // AT1G01380 // AT3G13540 // AT3G01140 // AT3G58070 // AT2G30424 // AT1G66740 // AT5G41315 // AT1G29170 // AT2G39940 // AT1G30825 // AT1G75950 // AT2G27300 // AT5G14750 // AT1G66370 // AT5G52600 // AT1G17580 // AT2G22640 // AT4G24210 // AT1G80350 // AT5G20490 // AT1G73360 // AT2G38…
GO:0043226	C	organelle	96	18527	1.2e-13	2.4e-12	// AT1G33240 // AT5G04470 // AT5G58003 // AT2G02480 // AT2G33385 // AT2G35110 // AT5G06650 // AT5G64630 // AT5G53200 // AT1G01380 // AT3G13540 // AT3G01140 // AT3G58070 // AT2G30424 // AT1G66740 // AT5G41315 // AT1G29170 // AT2G39940 // AT1G30825 // AT1G75950 // AT2G27300 // AT5G14750 // AT1G66370 // AT5G52600 // AT1G17580 // AT2G22640 // AT4G24210 // AT1G80350 // AT5G20490 // AT1G73360 // AT2G38…
GO:0043232	C	intracellular non-membrane-bounded organelle	28	1543	4.9e-13	8.1e-12	// AT1G17580 // AT4G01710 // AT2G02480 // AT2G31300 // AT2G33385 // AT2G22640 // AT1G03060 // AT5G28646 // AT1G80350 // AT5G20490 // AT5G65930 // AT2G38440 // AT1G60430 // AT1G19835 // AT5G43900 // AT1G67030 // AT4G02570 // AT2G46225 // AT1G01510 // AT3G16630 // AT1G13180 // AT4G14147 // AT1G29170 // AT1G30825 // AT1G75950 // AT3G27000 // AT5G42080 // AT5G24310
GO:0043228	C	non-membrane-bounded organelle	28	1543	4.9e-13	8.1e-12	// AT1G17580 // AT4G01710 // AT2G02480 // AT2G31300 // AT2G33385 // AT2G22640 // AT1G03060 // AT5G28646 // AT1G80350 // AT5G20490 // AT5G65930 // AT2G38440 // AT1G60430 // AT1G19835 // AT5G43900 // AT1G67030 // AT4G02570 // AT2G46225 // AT1G01510 // AT3G16630 // AT1G13180 // AT4G14147 // AT1G29170 // AT1G30825 // AT1G75950 // AT3G27000 // AT5G42080 // AT5G24310
GO:0031209	C	SCAR complex	6	8	4.7e-12	7.2e-11	// AT1G29170 // AT2G35110 // AT2G46225 // AT5G18410 // AT2G22640 // AT2G38440
GO:0044424	C	intracellular part	98	20693	1.5e-11	2.2e-10	// AT1G33240 // AT5G04470 // AT5G58003 // AT2G02480 // AT2G33385 // AT2G35110 // AT5G06650 // AT5G64630 // AT5G53200 // AT1G01380 // AT3G13540 // AT3G01140 // AT3G58070 // AT2G30424 // AT1G66740 // AT5G41315 // AT1G29170 // AT2G39940 // AT1G30825 // AT1G75950 // AT2G27300 // AT5G14750 // AT1G66370 // AT5G52600 // AT1G17580 // AT5G65274 // AT2G22640 // AT4G24210 // AT1G80350 // AT5G20490 // AT1G73…
GO:0005622	C	intracellular	98	20721	1.8e-11	2.3e-10	// AT1G33240 // AT5G04470 // AT5G58003 // AT2G02480 // AT2G33385 // AT2G35110 // AT5G06650 // AT5G64630 // AT5G53200 // AT1G01380 // AT3G13540 // AT3G01140 // AT3G58070 // AT2G30424 // AT1G66740 // AT5G41315 // AT1G29170 // AT2G39940 // AT1G30825 // AT1G75950 // AT2G27300 // AT5G14750 // AT1G66370 // AT5G52600 // AT1G17580 // AT5G65274 // AT2G22640 // AT4G24210 // AT1G80350 // AT5G20490 // AT1G73…
GO:0044464	C	cell part	99	22662	4.9e-09	5.6e-08	// AT1G33240 // AT5G04470 // AT5G58003 // AT2G02480 // AT2G33385 // AT2G35110 // AT5G06650 // AT5G64630 // AT5G53200 // AT1G01380 // AT3G13540 // AT3G01140 // AT3G58070 // AT2G30424 // AT1G66740 // AT5G41315 // AT1G29170 // AT2G39940 // AT1G30825 // AT1G75950 // AT2G27300 // AT5G14750 // AT1G66370 // AT5G52600 // AT1G17580 // AT5G65274 // AT2G22640 // AT4G24210 // AT1G80350 // AT5G20490 // AT1G73…
GO:0005623	C	cell	99	22664	5e-09	5.6e-08	// AT1G33240 // AT5G04470 // AT5G58003 // AT2G02480 // AT2G33385 // AT2G35110 // AT5G06650 // AT5G64630 // AT5G53200 // AT1G01380 // AT3G13540 // AT3G01140 // AT3G58070 // AT2G30424 // AT1G66740 // AT5G41315 // AT1G29170 // AT2G39940 // AT1G30825 // AT1G75950 // AT2G27300 // AT5G14750 // AT1G66370 // AT5G52600 // AT1G17580 // AT5G65274 // AT2G22640 // AT4G24210 // AT1G80350 // AT5G20490 // AT1G73…
GO:0015630	C	microtubule cytoskeleton	10	252	3.1e-08	3.3e-07	// AT5G28646 // AT1G19835 // AT1G75950 // AT4G02570 // AT1G80350 // AT1G01510 // AT5G65930 // AT3G16630 // AT5G42080 // AT5G24310
GO:0042995	C	cell projection	6	81	6.5e-07	6.5e-06	// AT5G65274 // AT1G30825 // AT2G33385 // AT5G20490 // AT4G14147 // AT1G60430
GO:0005874	C	microtubule	7	193	7e-06	6.7e-05	// AT1G19835 // AT1G80350 // AT1G01510 // AT5G65930 // AT3G16630 // AT5G42080 // AT5G28646
GO:0099512	C	supramolecular fiber	7	209	1.2e-05	0.0001	// AT1G19835 // AT1G80350 // AT1G01510 // AT5G65930 // AT3G16630 // AT5G42080 // AT5G28646
GO:0099513	C	polymeric cytoskeletal fiber	7	209	1.2e-05	0.0001	// AT1G19835 // AT1G80350 // AT1G01510 // AT5G65930 // AT3G16630 // AT5G42080 // AT5G28646
GO:1990234	C	transferase complex	9	445	3.3e-05	0.00027	// AT5G58003 // AT4G19600 // AT2G39940 // AT1G75950 // AT2G33540 // AT4G24210 // AT4G02570 // AT5G58230 // AT2G02480
GO:1902494	C	catalytic complex	11	711	4.7e-05	0.00037	// AT5G58003 // AT4G19600 // AT2G39940 // AT1G75950 // AT2G33540 // AT4G24210 // AT4G02570 // AT4G15415 // AT4G22910 // AT5G58230 // AT2G02480
GO:0043231	C	intracellular membrane-bounded organelle	81	18205	0.00019	0.0014	// AT1G33240 // AT5G04470 // AT5G58003 // AT1G17920 // AT2G02480 // AT2G31300 // AT1G79840 // AT2G35110 // AT1G25540 // AT5G06650 // AT3G27920 // AT2G30432 // AT2G27600 // AT1G56650 // AT5G35550 // AT4G15415 // AT5G64630 // AT5G53200 // AT1G03060 // AT1G01380 // AT2G42260 // AT4G22910 // AT4G24210 // AT3G13540 // AT3G16630 // AT5G17490 // AT4G38620 // AT3G12400 // AT3G05120 // AT1G80350 // AT5G20…
GO:0043227	C	membrane-bounded organelle	81	18217	0.0002	0.0014	// AT1G33240 // AT5G04470 // AT5G58003 // AT1G17920 // AT2G02480 // AT2G31300 // AT1G79840 // AT2G35110 // AT1G25540 // AT5G06650 // AT3G27920 // AT2G30432 // AT2G27600 // AT1G56650 // AT5G35550 // AT4G15415 // AT5G64630 // AT5G53200 // AT1G03060 // AT1G01380 // AT2G42260 // AT4G22910 // AT4G24210 // AT3G13540 // AT3G16630 // AT5G17490 // AT4G38620 // AT3G12400 // AT3G05120 // AT1G80350 // AT5G20…
GO:0031461	C	cullin-RING ubiquitin ligase complex	5	187	0.00059	0.0042	// AT1G75950 // AT5G58230 // AT4G24210 // AT2G39940 // AT4G02570
GO:0000151	C	ubiquitin ligase complex	5	231	0.0015	0.01	// AT1G75950 // AT5G58230 // AT4G24210 // AT2G39940 // AT4G02570
GO:0044422	C	organelle part	28	4894	0.0052	0.033	// AT1G17580 // AT5G58003 // AT2G02480 // AT2G31300 // AT2G33385 // AT4G01710 // AT3G12400 // AT5G28646 // AT2G27600 // AT1G80350 // AT5G20490 // AT5G65930 // AT5G58230 // AT1G60430 // AT1G19835 // AT5G43900 // AT2G35110 // AT1G01510 // AT3G16630 // AT1G13180 // AT4G02570 // AT5G42080 // AT1G30825 // AT1G75950 // AT2G33540 // AT3G27000 // AT4G14147 // AT1G25540
GO:0044446	C	intracellular organelle part	28	4882	0.005	0.033	// AT1G17580 // AT5G58003 // AT2G02480 // AT2G31300 // AT2G33385 // AT4G01710 // AT3G12400 // AT5G28646 // AT2G27600 // AT1G80350 // AT5G20490 // AT5G65930 // AT5G58230 // AT1G60430 // AT1G19835 // AT5G43900 // AT2G35110 // AT1G01510 // AT3G16630 // AT1G13180 // AT4G02570 // AT5G42080 // AT1G30825 // AT1G75950 // AT2G33540 // AT3G27000 // AT4G14147 // AT1G25540
GO:0031974	C	membrane-enclosed lumen	5	1008	0.28	1	// AT1G25540 // AT5G58003 // AT2G33540 // AT5G58230 // AT4G02570
GO:0044428	C	nuclear part	5	1078	0.33	1	// AT1G25540 // AT5G58003 // AT2G33540 // AT5G58230 // AT4G02570
GO:0044425	C	membrane part	5	5962	1	1	// AT3G12400 // AT5G45190 // AT2G27300 // AT2G35110 // AT4G22910
GO:0071944	C	cell periphery	15	4309	0.56	1	// AT1G19835 // AT1G64690 // AT2G02480 // AT1G75950 // AT2G27300 // AT2G35110 // AT3G50530 // AT5G65930 // AT3G16630 // AT4G38600 // AT2G22640 // AT5G42080 // AT2G38440 // AT5G28646 // AT4G22910
GO:0070013	C	intracellular organelle lumen	5	1008	0.28	1	// AT1G25540 // AT5G58003 // AT2G33540 // AT5G58230 // AT4G02570
GO:0005829	C	cytosol	7	1993	0.56	1	// AT1G75950 // AT3G12280 // AT4G02570 // AT1G01510 // AT1G13180 // AT5G42080 // AT1G67030
GO:0012505	C	endomembrane system	6	2143	0.78	1	// AT3G12400 // AT2G27600 // AT1G01510 // AT2G35110 // AT5G20490 // AT3G16630
GO:0044444	C	cytoplasmic part	24	10923	1	1	// AT3G12400 // AT2G35110 // AT2G22640 // AT1G03060 // AT2G27600 // AT5G20490 // AT5G65930 // AT2G38440 // AT5G58230 // AT1G19835 // AT4G12610 // AT5G43900 // AT1G67030 // AT3G12280 // AT4G02570 // AT2G46225 // AT1G01510 // AT5G18410 // AT3G16630 // AT1G13180 // AT5G28646 // AT1G29170 // AT1G75950 // AT5G42080
GO:0016020	C	membrane	17	8532	1	1	// AT1G19835 // AT1G64690 // AT2G02480 // AT2G27600 // AT3G12400 // AT5G45190 // AT1G75950 // AT2G27300 // AT2G35110 // AT3G50530 // AT5G65930 // AT3G16630 // AT4G38600 // AT2G22640 // AT5G42080 // AT2G38440 // AT4G22910
GO:0043233	C	organelle lumen	5	1008	0.28	1	// AT1G25540 // AT5G58003 // AT2G33540 // AT5G58230 // AT4G02570
GO:0005737	C	cytoplasm	43	13406	0.83	1	// AT1G17580 // AT5G65274 // AT3G12400 // AT2G31300 // AT2G33385 // AT2G35110 // AT3G63010 // AT4G15415 // AT2G22640 // AT1G03060 // AT5G28646 // AT2G27600 // AT3G05120 // AT1G80350 // AT5G20490 // AT5G65930 // AT5G22220 // AT2G38440 // AT5G58230 // AT1G60430 // AT1G19835 // AT4G12610 // AT5G43900 // AT1G67030 // AT3G12280 // AT5G27320 // AT4G02570 // AT2G46225 // AT1G01510 // AT5G18410 // AT1G66…
GO:0005886	C	plasma membrane	14	3735	0.45	1	// AT1G19835 // AT1G64690 // AT2G02480 // AT1G75950 // AT2G27300 // AT2G35110 // AT3G50530 // AT5G65930 // AT3G16630 // AT4G38600 // AT2G22640 // AT5G42080 // AT2G38440 // AT4G22910
GO:0031981	C	nuclear lumen	5	824	0.17	1	// AT1G25540 // AT5G58003 // AT2G33540 // AT5G58230 // AT4G02570

## Sheet: GO_terms_associated_GRN_nodes
gene_id	gene name	GO terms
AT1G01380	ETC1	root hair cell development	negative regulation of trichome patterning	nucleus	nucleus	negative regulation of trichome patterning	root hair cell development
AT1G01510	AN	trichome branching	microtubule cytoskeleton organization	protein binding	regulation of cell shape	identical protein binding	protein homodimerization activity	regulation of epidermal cell division	inductive cell-cell signaling	regulation of epidermal cell differentiation	floral organ morphogenesis	fruit morphogenesis	regulation of trichome morphogenesis	cytosol	trans-Golgi network	leaf morphogenesis	monopolar cell growth	cytosol	trans-Golgi network	identical protein binding	protein homodimerization activity	floral organ morphogenesis	fruit morphogenesis	inductive cell-cell signaling	leaf morphogenesis	microtubule cytoskeleton organization	monopolar cell growth	regulation of cell shape	regulation of epidermal cell differentiation	regulation of epidermal cell division	regulation of trichome morphogenesis	trichome branching	cytosol	trans-Golgi network	identical protein binding	protein homodimerization activity	floral organ morphogenesis	fruit morphogenesis	inductive cell-cell signaling	leaf morphogenesis	microtubule cytoskeleton organization	monopolar cell growth	regulation of cell shape	regulation of epidermal cell differentiation	regulation of epidermal cell division	regulation of trichome morphogenesis	trichome branching	cytosol	trans-Golgi network
AT1G01520	RVE3	cytosol	trans-Golgi network	identical protein binding	protein homodimerization activity	floral organ morphogenesis	fruit morphogenesis	inductive cell-cell signaling	leaf morphogenesis	microtubule cytoskeleton organization	monopolar cell growth	regulation of cell shape	regulation of epidermal cell differentiation	regulation of epidermal cell division	regulation of trichome morphogenesis	trichome branching
AT1G03060	SPI	multidimensional cell growth	trichome morphogenesis	vacuole organization	response to abscisic acid	P-body	protein binding	cytoplasmic mRNA processing body assembly	cellular response to salt stress	regulation of intracellular mRNA localization	P-body	cellular response to salt stress	cytoplasmic mRNA processing body assembly	multidimensional cell growth	regulation of intracellular mRNA localization	response to abscisic acid	trichome morphogenesis	vacuole organization	P-body	cellular response to salt stress	cytoplasmic mRNA processing body assembly	multidimensional cell growth	regulation of intracellular mRNA localization	response to abscisic acid	trichome morphogenesis	vacuole organization
AT1G05230	HDG2	trichome morphogenesis	maintenance of floral organ identity	maintenance of floral organ identity	trichome morphogenesis	maintenance of floral organ identity	trichome morphogenesis
AT1G10480	ZFP5	gibberellic acid mediated signaling pathway	trichome differentiation	regulation of timing of transition from vegetative to reproductive phase	transcription regulatory region DNA binding	cytokinin-activated signaling pathway	trichome differentiation	transcription regulatory region DNA binding	cytokinin-activated signaling pathway	gibberellic acid mediated signaling pathway	regulation of timing of transition from vegetative to reproductive phase	root hair elongation	root hair initiation	trichome differentiation	transcription regulatory region DNA binding	cytokinin-activated signaling pathway	gibberellic acid mediated signaling pathway	regulation of timing of transition from vegetative to reproductive phase	root hair elongation	root hair initiation	trichome differentiation	transcription regulatory region DNA binding	cytokinin-activated signaling pathway	gibberellic acid mediated signaling pathway	regulation of timing of transition from vegetative to reproductive phase	root hair elongation	root hair initiation	trichome differentiation
AT1G13180	ARP3	actin filament organization	cell morphogenesis	multidimensional cell growth	trichome morphogenesis	cytosol	cytosol	actin filament organization	cell morphogenesis	multidimensional cell growth	trichome morphogenesis
AT1G14920	GAI	nucleus	protein binding	phloem transport	response to salt stress	response to ethylene	response to abscisic acid	hyperosmotic salinity response	regulation of seed germination	regulation of seed dormancy process	negative regulation of gibberellic acid mediated signaling pathway	negative regulation of seed germination	regulation of reactive oxygen species metabolic process	salicylic acid mediated signaling pathway	jasmonic acid mediated signaling pathway	meiotic cytokinesis	regulation of nitrogen utilization	nucleus	meiotic cytokinesis	negative regulation of developmental vegetative growth	negative regulation of gene expression	negative regulation of gibberellic acid mediated signaling pathway	negative regulation of leaf development	negative regulation of trichome patterning	phloem transport	positive regulation of gene expression	regulation of nitrogen utilization	response to gibberellin	nucleus	meiotic cytokinesis	negative regulation of developmental vegetative growth	negative regulation of gene expression	negative regulation of gibberellic acid mediated signaling pathway	negative regulation of leaf development	negative regulation of trichome patterning	phloem transport	positive regulation of gene expression	regulation of nitrogen utilization	response to gibberellin	nucleus	meiotic cytokinesis	negative regulation of developmental vegetative growth	negative regulation of gene expression	negative regulation of gibberellic acid mediated signaling pathway	negative regulation of leaf development	negative regulation of trichome patterning	phloem transport	positive regulation of gene expression	regulation of nitrogen utilization
AT1G17580	XI-1	identical protein binding	post-embryonic development	fruit development	cell growth	cell division	Golgi localization	mitochondrion localization	peroxisome localization	trichome morphogenesis	gynoecium development	leaf pavement cell development	protein binding	identical protein binding	cell division	cell growth	fruit development	Golgi localization	gynoecium development	leaf pavement cell development	mitochondrion localization	peroxisome localization	post-embryonic development	trichome morphogenesis	identical protein binding	cell division	cell growth	fruit development	Golgi localization	gynoecium development	leaf pavement cell development	mitochondrion localization	peroxisome localization	post-embryonic development	trichome morphogenesis
AT1G17920	HDG12	trichome branching	maintenance of floral organ identity	maintenance of floral organ identity	trichome branching	maintenance of floral organ identity	trichome branching
AT1G19835	FPP4	plasma membrane	protein binding	microtubule binding	trichome morphogenesis	microtubule polymerization
AT1G25540	MED25	nucleus	response to red light	response to far red light	positive regulation of transcription, DNA-templated	mediator complex	regulation of flower development	red, far-red light phototransduction	jasmonic acid mediated signaling pathway	positive regulation of defense response	defense response to fungus	positive regulation of flower development	DNA binding	protein binding	mediator complex	nucleus	DNA binding	defense response to fungus	jasmonic acid mediated signaling pathway	positive regulation of defense response	positive regulation of flower development	positive regulation of transcription, DNA-templated	red, far-red light phototransduction	regulation of flower development	response to far red light	response to red light	mediator complex	nucleus	DNA binding	defense response to fungus	jasmonic acid mediated signaling pathway	positive regulation of defense response	positive regulation of flower development	positive regulation of transcription, DNA-templated	red, far-red light phototransduction	regulation of flower development	response to far red light	response to red light	mediator complex	nucleus	DNA binding	defense response to fungus	jasmonic acid mediated signaling pathway	positive regulation of defense response	positive regulation of flower development	positive regulation of transcription, DNA-templated	red, far-red light phototransduction	regulation of flower development	response to far red light
AT1G29170	SCAR3	protein binding	positive regulation of actin nucleation
AT1G30825	ARPC2A	protein binding	Arp2/3 protein complex	Arp2/3 protein complex	Arp2/3 protein complex
AT1G33240	AT-GTL1	nucleus	regulation of cell size	trichome morphogenesis	negative regulation of cell growth	negative regulation of DNA endoreduplication	DNA binding	transcription, DNA-templated	response to water deprivation	sequence-specific DNA binding	negative regulation of transcription, DNA-templated	regulation of stomatal complex patterning	regulation of stomatal complex development	nucleus	DNA binding	sequence-specific DNA binding	negative regulation of cell growth	negative regulation of DNA endoreduplication	negative regulation of transcription, DNA-templated	regulation of cell size	regulation of stomatal complex development	regulation of stomatal complex patterning	response to water deprivation	transcription, DNA-templated	trichome morphogenesis	nucleus	DNA binding	sequence-specific DNA binding	negative regulation of cell growth	negative regulation of DNA endoreduplication	negative regulation of transcription, DNA-templated	regulation of cell size	regulation of stomatal complex development	regulation of stomatal complex patterning	response to water deprivation	transcription, DNA-templated	trichome morphogenesis	nucleus	DNA binding	sequence-specific DNA binding	negative regulation of cell growth	negative regulation of DNA endoreduplication	negative regulation of transcription, DNA-templated	regulation of cell size	regulation of stomatal complex development	regulation of stomatal complex patterning	response to water deprivation	transcription, DNA-templated	trichome morphogenesis
AT1G56650	MYB75	anthocyanin-containing compound metabolic process	protein binding	removal of superoxide radicals	anthocyanin-containing compound biosynthetic process	sucrose mediated signaling	regulation of anthocyanin biosynthetic process	jasmonic acid mediated signaling pathway	positive regulation of anthocyanin biosynthetic process	chloroplast	chloroplast stroma	chloroplast thylakoid	chloroplast thylakoid membrane	nucleus	plastoglobule	stromule	thylakoid	thylakoid lumen	photoinhibition	cytosol	plant-type cell wall	acid phosphatase activity	anthocyanin-containing compound biosynthetic process	jasmonic acid mediated signaling pathway	positive regulation of anthocyanin biosynthetic process	regulation of anthocyanin biosynthetic process	removal of superoxide radicals	sucrose mediated signaling	anthocyanin-containing compound biosynthetic process	jasmonic acid mediated signaling pathway	positive regulation of anthocyanin biosynthetic process	regulation of anthocyanin biosynthetic process	removal of superoxide radicals	sucrose mediated signaling	anthocyanin-containing compound biosynthetic process	jasmonic acid mediated signaling pathway	positive regulation of anthocyanin biosynthetic process	regulation of anthocyanin biosynthetic process	removal of superoxide radicals	sucrose mediated signaling	plasma membrane	phosphatidate phosphatase activity	cytosol	plant-type cell wall	acid phosphatase activity	cytosol	plant-type cell wall	acid phosphatase activity	anthocyanin-containing compound biosynthetic process
AT1G60430	ARPC3	protein binding	Arp2/3 complex-mediated actin nucleation	structural constituent of cytoskeleton	actin filament organization	Arp2/3 protein complex	cytoplasm
AT1G63650	BHLH2	protein binding	epidermal cell fate specification	jasmonic acid mediated signaling pathway	trichome differentiation	nucleus	nucleus	epidermal cell fate specification	jasmonic acid mediated signaling pathway	trichome differentiation	nucleus	epidermal cell fate specification	jasmonic acid mediated signaling pathway	trichome differentiation
AT1G64690	BLT	trichome morphogenesis	trichome branching	trichome morphogenesis	trichome branching	trichome morphogenesis	trichome branching	trichome morphogenesis
AT1G65470	FAS1	nucleosome assembly	regulation of meristem structural organization	CAF-1 complex	heterochromatin assembly	chromatin organization	cell proliferation	trichome differentiation	leaf development	double-strand break repair via homologous recombination	DNA recombination	pollen development	positive regulation of cell cycle	CAF-1 complex	cell proliferation	chromatin organization	DNA recombination	double-strand break repair via homologous recombination	heterochromatin assembly	leaf development	nucleosome assembly	pollen development	positive regulation of cell cycle	regulation of meristem structural organization	trichome differentiation	CAF-1 complex	cell proliferation	chromatin organization	DNA recombination	double-strand break repair via homologous recombination	heterochromatin assembly	leaf development	nucleosome assembly	pollen development	positive regulation of cell cycle	regulation of meristem structural organization	trichome differentiation	CAF-1 complex	cell proliferation	chromatin organization	DNA recombination	double-strand break repair via homologous recombination	heterochromatin assembly	leaf development	nucleosome assembly	pollen development	positive regulation of cell cycle	regulation of meristem structural organization	trichome differentiation
AT1G66350	RGL1	nucleus	negative regulation of gibberellic acid mediated signaling pathway	response to salt stress	response to ethylene	response to abscisic acid	hyperosmotic salinity response	regulation of reactive oxygen species metabolic process	salicylic acid mediated signaling pathway	jasmonic acid mediated signaling pathway	nucleus	negative regulation of gibberellic acid mediated signaling pathway	nucleus	negative regulation of gibberellic acid mediated signaling pathway
AT1G66370	MYB113	regulation of anthocyanin biosynthetic process	regulation of anthocyanin biosynthetic process
AT1G66380	MYB114	regulation of anthocyanin biosynthetic process	regulation of anthocyanin biosynthetic process	regulation of anthocyanin biosynthetic process
AT1G66390	MYB90	protein binding	response to karrikin	response to salt stress	RNA polymerase II transcription factor activity, sequence-specific DNA binding	transcription factor activity, RNA polymerase II transcription factor recruiting	sequence-specific DNA binding	transcription regulatory region DNA binding
AT1G66740	ASF1A	double-strand break repair via homologous recombination	nucleus	cytoplasm	regulation of cell size	trichome branching	mitotic cell size control checkpoint	cell division	protein binding	cytoplasm	nucleus	cell division	double-strand break repair via homologous recombination	mitotic cell size control checkpoint	regulation of cell size	trichome branching
AT1G67030	ZFP6	cytosolic ribosome	transcription regulatory region DNA binding	cytokinin-activated signaling pathway	gibberellic acid mediated signaling pathway	trichome differentiation	sequence-specific DNA binding	cytosolic ribosome	sequence-specific DNA binding	transcription regulatory region DNA binding	cytokinin-activated signaling pathway	gibberellic acid mediated signaling pathway	negative regulation of abscisic acid-activated signaling pathway	trichome differentiation
AT1G69490	NAC029	nucleus	leaf senescence	embryo development ending in seed dormancy	fruit ripening	multidimensional cell growth	flower development	nucleus	embryo development ending in seed dormancy	flower development	fruit ripening	leaf senescence	multidimensional cell growth	endoplasmic reticulum membrane	nucleus	actin filament organization	multidimensional cell growth	positive regulation of transcription, DNA-templated	trichome morphogenesis	endoplasmic reticulum membrane	nucleus	actin filament organization	multidimensional cell growth	positive regulation of transcription, DNA-templated	trichome morphogenesis	endoplasmic reticulum membrane	nucleus	actin filament organization	multidimensional cell growth	positive regulation of transcription, DNA-templated	trichome morphogenesis	endoplasmic reticulum membrane	nucleus	actin filament organization	multidimensional cell growth	positive regulation of transcription, DNA-templated	trichome morphogenesis	nucleus	embryo development ending in seed dormancy	flower development	fruit ripening	leaf senescence	multidimensional cell growth
AT1G73360	HDG11	trichome branching	trichome branching	transcription factor activity, sequence-specific DNA binding	nucleus	protein binding	transcription regulatory region sequence-specific DNA binding	plant-type cell wall loosening	nucleus	transcription factor activity, sequence-specific DNA binding	transcription regulatory region sequence-specific DNA binding	plant-type cell wall loosening	trichome branching
AT1G75950	SKP1A	protein binding	male meiotic nuclear division	nucleus	spindle	phragmoplast	negative regulation of DNA recombination	plasma membrane	cytosol	microtubule cytoskeleton organization	cytosol	nucleus	phragmoplast	plasma membrane	spindle	microtubule cytoskeleton organization	negative regulation of DNA recombination	cytosol	nucleus	phragmoplast	plasma membrane	spindle	microtubule cytoskeleton organization	negative regulation of DNA recombination
AT1G79840	GL2	epidermal cell fate specification	nucleus	sequence-specific DNA binding	negative regulation of trichoblast fate specification	nucleus	sequence-specific DNA binding	epidermal cell fate specification	negative regulation of trichoblast fate specification
AT1G80350	AAA1	trichome branching	microtubule cytoskeleton organization	multidimensional cell growth	plant-type cell wall biogenesis	protein binding	cortical microtubule organization	cortical microtubule organization	microtubule cytoskeleton organization	multidimensional cell growth	plant-type cell wall biogenesis	trichome branching	cortical microtubule organization	microtubule cytoskeleton organization	multidimensional cell growth	plant-type cell wall biogenesis	trichome branching
AT2G01570	RGA	protein binding	response to salt stress	response to ethylene	response to abscisic acid	hyperosmotic salinity response	regulation of seed germination	regulation of seed dormancy process	negative regulation of seed germination	transcription factor activity, sequence-specific DNA binding	regulation of reactive oxygen species metabolic process	jasmonic acid mediated signaling pathway	regulation of protein catabolic process	transcription regulatory region DNA binding	sequence-specific DNA binding	meiotic cytokinesis	negative regulation of gibberellic acid mediated signaling pathway	nucleus	nucleus	sequence-specific DNA binding	transcription factor activity, sequence-specific DNA binding	transcription regulatory region DNA binding	meiotic cytokinesis	negative regulation of developmental vegetative growth	negative regulation of gibberellic acid mediated signaling pathway	negative regulation of leaf development	negative regulation of trichome patterning	positive regulation of gene expression	regulation of protein catabolic process	response to gibberellin	nucleus	sequence-specific DNA binding	transcription factor activity, sequence-specific DNA binding	transcription regulatory region DNA binding	meiotic cytokinesis	negative regulation of developmental vegetative growth	negative regulation of gibberellic acid mediated signaling pathway	negative regulation of leaf development	negative regulation of trichome patterning	positive regulation of gene expression	regulation of protein catabolic process	response to gibberellin	nucleus	sequence-specific DNA binding	transcription factor activity, sequence-specific DNA binding	transcription regulatory region DNA binding	meiotic cytokinesis	negative regulation of developmental vegetative growth	negative regulation of gibberellic acid mediated signaling pathway
AT2G02480	STI	trichome differentiation	trichome branching	plasma membrane	plasma membrane	trichome branching	trichome differentiation	plasma membrane	trichome branching	trichome differentiation
AT2G22640	BRK1	protein binding	trichome morphogenesis	cell morphogenesis	identical protein binding	plasma membrane	cell periphery	cell periphery	plasma membrane	identical protein binding	cell morphogenesis	protein oligomerization	trichome morphogenesis	cell periphery	plasma membrane	identical protein binding	cell morphogenesis	protein oligomerization	trichome morphogenesis
AT2G27300	NTL8	nucleus	plasma membrane	membrane protein proteolysis	photoperiodism, flowering	cellular response to salt stress	response to salt stress	response to gibberellin	seed germination	seed germination	negative regulation of gibberellic acid mediated signaling pathway	sequence-specific DNA binding	nucleus	plasma membrane	sequence-specific DNA binding	cellular response to salt stress	membrane protein proteolysis	negative regulation of gibberellic acid mediated signaling pathway	photoperiodism, flowering	response to gibberellin	response to salt stress	seed germination
AT2G27600	SKD1	protein binding	cytoplasm	multivesicular body	endosome organization	vesicle-mediated transport	nucleus	vacuole organization	trichome branching	plasmodesma	cytoplasm	multivesicular body	nucleus	plasmodesma	endosome organization	trichome branching	vacuole organization	vesicle-mediated transport	cytoplasm	multivesicular body	nucleus	plasmodesma	endosome organization	trichome branching	vacuole organization	vesicle-mediated transport
AT2G30420	ETC2	protein binding	root hair cell development	negative regulation of trichome patterning	trichome patterning	negative regulation of trichome patterning	root hair cell development	trichome patterning	negative regulation of trichome patterning	root hair cell development	trichome patterning
AT2G30424	TCL2	nucleus	negative regulation of transcription, DNA-templated	trichome patterning	negative regulation of trichome patterning	nucleus	negative regulation of transcription, DNA-templated	negative regulation of trichome patterning	trichome patterning
AT2G30432	TCL1	regulation of trichome morphogenesis	nucleus	regulation of transcription, DNA-templated	regulation of trichome morphogenesis
AT2G31300	ARPC1B	nucleus	cytoplasm	cytoplasm	nucleus	Arp2/3 complex-mediated actin nucleation	structural constituent of cytoskeleton	actin filament binding	Arp2/3 protein complex
AT2G33385	ARPC2B	Arp2/3 complex-mediated actin nucleation	structural constituent of cytoskeleton	actin filament binding	Arp2/3 protein complex	cytoplasm
AT2G33540	CPL3	nucleus	protein C-terminus binding	negative regulation of abscisic acid-activated signaling pathway	nucleus	protein C-terminus binding	negative regulation of abscisic acid-activated signaling pathway	root hair cell differentiation	trichome differentiation	vegetative to reproductive phase transition of meristem	nucleus	protein C-terminus binding	negative regulation of abscisic acid-activated signaling pathway	root hair cell differentiation	trichome differentiation	vegetative to reproductive phase transition of meristem
AT2G35110	NAP1	actin filament organization	multidimensional cell growth	protein binding	positive regulation of transcription, DNA-templated	trichome morphogenesis	nucleus	endoplasmic reticulum membrane	endoplasmic reticulum membrane	nucleus	actin filament organization	multidimensional cell growth	positive regulation of transcription, DNA-templated	trichome morphogenesis	endoplasmic reticulum membrane	nucleus	actin filament organization	multidimensional cell growth	positive regulation of transcription, DNA-templated	trichome morphogenesis	endoplasmic reticulum membrane	nucleus	actin filament organization	multidimensional cell growth	positive regulation of transcription, DNA-templated	trichome morphogenesis	endoplasmic reticulum membrane	nucleus	actin filament organization	multidimensional cell growth	positive regulation of transcription, DNA-templated	trichome morphogenesis
AT2G38440	SCAR2	protein binding	single organismal cell-cell adhesion	trichome branching	actin cytoskeleton organization	cytoplasm	trichome morphogenesis	plasma membrane	positive regulation of actin nucleation	cytoplasm	plasma membrane	actin cytoskeleton organization	positive regulation of actin nucleation	single organismal cell-cell adhesion	trichome branching	trichome morphogenesis	cytoplasm	plasma membrane	actin cytoskeleton organization	positive regulation of actin nucleation	single organismal cell-cell adhesion	trichome branching	trichome morphogenesis
AT2G39940	COI1	protein binding	jasmonic acid mediated signaling pathway	response to insect	response to wounding	response to jasmonic acid	SCF ubiquitin ligase complex	negative regulation of defense response	stomatal movement	defense response to bacterium	defense response to fungus	SCF-dependent proteasomal ubiquitin-dependent protein catabolic process	shade avoidance	regulation of flower development	response to far red light	anther dehiscence	root development	stamen development	anther dehiscence	defense response to bacterium	defense response to fungus	jasmonic acid mediated signaling pathway	negative regulation of defense response	regulation of flower development	response to far red light	response to insect	response to jasmonic acid	response to wounding	root development	SCF-dependent proteasomal ubiquitin-dependent protein catabolic process	shade avoidance	stamen development	stomatal movement	anther dehiscence	defense response to bacterium	defense response to fungus	jasmonic acid mediated signaling pathway	negative regulation of defense response	regulation of flower development	response to far red light	response to insect	response to jasmonic acid	response to wounding	root development	SCF-dependent proteasomal ubiquitin-dependent protein catabolic process	shade avoidance	stamen development	stomatal movement
AT2G41940	ZFP8	trichome differentiation	transcription regulatory region DNA binding	transcription regulatory region DNA binding	negative regulation of abscisic acid-activated signaling pathway	trichome differentiation	transcription regulatory region DNA binding	negative regulation of abscisic acid-activated signaling pathway	trichome differentiation
AT2G42260	AT2G42260	trichome branching	DNA endoreduplication	response to UV-B	protein binding	megagametogenesis	endosperm development	nucleus	negative regulation of ubiquitin protein ligase activity	positive regulation of defense response to bacterium	nucleus	DNA endoreduplication	endosperm development	megagametogenesis	negative regulation of ubiquitin protein ligase activity	positive regulation of defense response to bacterium	response to UV-B	trichome branching
AT2G46225	ABIL1	protein binding	trichome morphogenesis	actin nucleation	microtubule cytoskeleton	SCAR complex
AT2G46410	CPC	positive regulation of trichoblast fate specification	epidermal cell differentiation	protein binding	nucleus	nucleus	epidermal cell differentiation	positive regulation of trichoblast fate specification
AT2G46600	KIC	calcium ion binding	protein binding	trichome branching
AT3G01140	MYB106	trichome branching	trichome branching	trichome morphogenesis	leaf development	protein kinase binding	cyclin-dependent protein serine/threonine kinase activity	cyclin-dependent protein serine/threonine kinase regulator activity
AT3G03450	RGL2	negative regulation of seed germination	nucleus	response to salt stress	response to ethylene	response to abscisic acid	hyperosmotic salinity response	protein binding	regulation of seed germination	regulation of seed dormancy process	regulation of reactive oxygen species metabolic process	salicylic acid mediated signaling pathway	jasmonic acid mediated signaling pathway	sequence-specific DNA binding	nucleus	sequence-specific DNA binding	negative regulation of seed germination	nucleus	sequence-specific DNA binding	negative regulation of seed germination
AT3G05120	GID1A	protein binding	raffinose family oligosaccharide biosynthetic process	positive regulation of gibberellic acid mediated signaling pathway	floral organ morphogenesis	nucleus	cytoplasm	gibberellin mediated signaling pathway	response to gibberellin	gibberellin binding	cytoplasm	nucleus	gibberellin binding	floral organ morphogenesis	fruit morphogenesis	gibberellin mediated signaling pathway	positive regulation of fertilization	positive regulation of gibberellic acid mediated signaling pathway	response to gibberellin
AT3G12280	RBR1	regulation of cell cycle	regulation of nuclear division	protein binding	trichome morphogenesis	regulation of DNA endoreduplication	leaf development	regulation of cell growth	regulation of stem cell population maintenance	embryo sac development	G1/S transition of mitotic cell cycle	cytosol	regulation of gene expression by genetic imprinting	regulation of genetic imprinting	pollen development	generative cell differentiation	cell differentiation	gametophyte development	cell fate specification	nucleus	synapsis	DNA binding	asymmetric cell division	asymmetric cell division	palisade mesophyll development	guard cell fate commitment	cytosol	nucleus	DNA binding	asymmetric cell division	cell differentiation	cell fate specification	embryo sac development	G1/S transition of mitotic cell cycle	gametophyte development	generative cell differentiation	guard cell fate commitment	leaf development	palisade mesophyll development	pollen development	regulation of cell cycle	regulation of cell growth	regulation of DNA endoreduplication	regulation of gene expression by genetic imprinting	regulation of genetic imprinting	regulation of nuclear division	regulation of stem cell population maintenance	synapsis	trichome morphogenesis
AT3G12400	ELC	early endosome	late endosome	trichome branching	ubiquitin binding	protein complex	cell division	protein binding	early endosome	late endosome	protein complex	ubiquitin binding	cell division	trichome branching
AT3G13540	MYB5	trichome morphogenesis	seed coat development	mucilage biosynthetic process involved in seed coat development	mucilage biosynthetic process involved in seed coat development	seed coat development	trichome morphogenesis
AT3G16630	KINESIN-13A	Golgi stack	trichome morphogenesis	plasma membrane	microtubule	protein binding	microtubule depolymerization	secondary cell wall	plant-type secondary cell wall biogenesis	metaxylem development	cell growth	regulation of cell wall organization or biogenesis	Golgi stack	microtubule	plasma membrane	secondary cell wall	cell growth	metaxylem development	microtubule depolymerization	plant-type secondary cell wall biogenesis	regulation of cell wall organization or biogenesis	trichome morphogenesis	Golgi stack	microtubule	plasma membrane	secondary cell wall	cell growth	metaxylem development	microtubule depolymerization	plant-type secondary cell wall biogenesis	regulation of cell wall organization or biogenesis	trichome morphogenesis	Golgi stack	microtubule	plasma membrane	secondary cell wall	cell growth	metaxylem development	microtubule depolymerization	plant-type secondary cell wall biogenesis	regulation of cell wall organization or biogenesis	trichome morphogenesis
AT3G27000	AT3G27000	cell morphogenesis	actin filament organization	multidimensional cell growth	trichome morphogenesis	cytosolic large ribosomal subunit	membrane	structural constituent of ribosome	actin filament organization	cell morphogenesis	multidimensional cell growth	trichome morphogenesis	cytosolic large ribosomal subunit	membrane	structural constituent of ribosome	actin filament organization	cell morphogenesis	multidimensional cell growth	trichome morphogenesis
AT3G27920	GL1	protein binding	cell fate specification	trichome patterning	DNA binding	regulation of protein localization	jasmonic acid mediated signaling pathway	trichome differentiation	regulation of trichome morphogenesis	DNA binding	cell fate specification	jasmonic acid mediated signaling pathway	regulation of protein localization	regulation of trichome morphogenesis	trichome differentiation	trichome patterning	DNA binding	cell fate specification	jasmonic acid mediated signaling pathway	regulation of protein localization	regulation of trichome morphogenesis	trichome differentiation	trichome patterning	DNA binding	cell fate specification	jasmonic acid mediated signaling pathway	regulation of protein localization	regulation of trichome morphogenesis	trichome differentiation	trichome patterning	DNA binding	cell fate specification	jasmonic acid mediated signaling pathway	regulation of protein localization	regulation of trichome morphogenesis	trichome differentiation	trichome patterning	DNA binding	cell fate specification	jasmonic acid mediated signaling pathway	regulation of protein localization	regulation of trichome morphogenesis	trichome differentiation	trichome patterning	DNA binding	cell fate specification	jasmonic acid mediated signaling pathway	regulation of protein localization	regulation of trichome morphogenesis
AT3G50530	AT3G50530	actin cytoskeleton organization	actin filament polymerization	multidimensional cell growth	trichome morphogenesis	actin cytoskeleton organization	actin filament polymerization	multidimensional cell growth	trichome morphogenesis
AT3G58070	GIS	response to gibberellin	trichome differentiation	trichome branching	response to gibberellin	trichome branching	trichome differentiation	response to gibberellin	trichome branching	trichome differentiation
AT3G63010	GID1B	protein binding	raffinose family oligosaccharide biosynthetic process	positive regulation of gibberellic acid mediated signaling pathway	floral organ morphogenesis	gibberellin mediated signaling pathway	response to gibberellin	floral organ morphogenesis	fruit morphogenesis	gibberellin mediated signaling pathway	negative regulation of gene expression	positive regulation of fertilization	positive regulation of gibberellic acid mediated signaling pathway	response to gibberellin	floral organ morphogenesis	fruit morphogenesis	gibberellin mediated signaling pathway	negative regulation of gene expression	positive regulation of fertilization	positive regulation of gibberellic acid mediated signaling pathway	response to gibberellin
AT4G00480	BHLH12	protein binding	trichome patterning	trichome patterning
AT4G01060	ETC3	trichome differentiation	vegetative to reproductive phase transition of meristem	root hair cell differentiation	nucleus	protein C-terminus binding	negative regulation of abscisic acid-activated signaling pathway	root hair cell differentiation	trichome differentiation	vegetative to reproductive phase transition of meristem	nucleus	protein C-terminus binding	negative regulation of abscisic acid-activated signaling pathway	root hair cell differentiation	trichome differentiation	vegetative to reproductive phase transition of meristem
AT4G01710	ARPC5A	trichome morphogenesis	multidimensional cell growth	actin cytoskeleton organization	actin filament polymerization	plasma membrane	actin cytoskeleton organization	actin filament polymerization	multidimensional cell growth	trichome morphogenesis	actin cytoskeleton organization	actin filament polymerization	multidimensional cell growth	trichome morphogenesis
AT4G02570	CUL1	ubiquitin ligase complex	response to auxin	embryo development ending in seed dormancy	nucleus	spindle	phragmoplast	protein binding	condensed nuclear chromosome	cytoplasm	response to jasmonic acid	SCF complex assembly	regulation of circadian rhythm	cytosol	phloem or xylem histogenesis	leaf development	condensed nuclear chromosome	cytoplasm	cytosol	nucleus	phragmoplast	spindle	embryo development ending in seed dormancy	leaf development	phloem or xylem histogenesis	regulation of circadian rhythm	response to auxin	response to jasmonic acid	condensed nuclear chromosome	cytoplasm	cytosol	nucleus	phragmoplast	spindle	embryo development ending in seed dormancy	leaf development	phloem or xylem histogenesis	regulation of circadian rhythm	response to auxin	response to jasmonic acid	condensed nuclear chromosome	cytoplasm	cytosol	nucleus	phragmoplast	spindle	embryo development ending in seed dormancy	leaf development	phloem or xylem histogenesis
AT4G09820	TT8	protein binding	trichome differentiation	jasmonic acid mediated signaling pathway	positive regulation of anthocyanin biosynthetic process	transcription regulatory region sequence-specific DNA binding	transcription regulatory region sequence-specific DNA binding	seed coat development	seed development	transcription regulatory region sequence-specific DNA binding	jasmonic acid mediated signaling pathway	positive regulation of anthocyanin biosynthetic process	seed coat development	seed development	trichome differentiation	transcription regulatory region sequence-specific DNA binding	jasmonic acid mediated signaling pathway	positive regulation of anthocyanin biosynthetic process	seed coat development	seed development	trichome differentiation	transcription regulatory region sequence-specific DNA binding	jasmonic acid mediated signaling pathway	positive regulation of anthocyanin biosynthetic process	seed coat development	seed development	trichome differentiation	transcription regulatory region sequence-specific DNA binding	jasmonic acid mediated signaling pathway	positive regulation of anthocyanin biosynthetic process	seed coat development	seed development	trichome differentiation
AT4G12610	RAP74	chloroplast	nucleus	protein C-terminus binding	protein binding	protein C-terminus binding	protein C-terminus binding	protein C-terminus binding	protein C-terminus binding
AT4G14147	ARPC4	protein binding	cell morphogenesis	Arp2/3 protein complex	actin nucleation	Arp2/3 protein complex	actin nucleation	cell morphogenesis	phragmoplast	male meiosis cytokinesis	microgametogenesis	phragmoplast microtubule organization
AT4G15415	B'GAMMA	poly(U) RNA binding	methionine metabolic process	trichome morphogenesis	negative regulation of defense response	regulation of cell aging	protein binding	cytoplasm	regulation of reactive oxygen species metabolic process	indole glucosinolate biosynthetic process	S-adenosylmethionine cycle
AT4G19600	CYCT1-4	trichome morphogenesis	leaf development
AT4G20780	CML42	calcium ion binding	protein binding	trichome branching	calcium ion binding	trichome branching
AT4G22910	FZR2	trichome branching	cell growth	DNA endoreduplication	protein binding	cell growth	DNA endoreduplication	trichome branching	cell growth	DNA endoreduplication	trichome branching
AT4G24210	GID2	positive regulation of gibberellic acid mediated signaling pathway	protein binding	nucleus	SCF ubiquitin ligase complex	seed germination	seed dormancy process	nucleus	SCF ubiquitin ligase complex	seed dormancy process	seed germination	cytosol	nucleus	SCF ubiquitin ligase complex	seed dormancy process	seed germination
AT4G38600	UPL3	trichome branching	DNA endoreduplication	plasma membrane	plasma membrane	DNA endoreduplication	trichome branching	plasma membrane	DNA endoreduplication	trichome branching	plasma membrane	DNA endoreduplication	trichome branching	plasma membrane	DNA endoreduplication	trichome branching
AT4G38620	MYB4	response to UV-B	negative regulation of transcription, DNA-templated	negative regulation of sinapate ester biosynthetic process	regulation of phenylpropanoid metabolic process	DNA binding	protein binding	DNA binding	negative regulation of sinapate ester biosynthetic process	negative regulation of transcription, DNA-templated	regulation of phenylpropanoid metabolic process	response to UV-B	DNA binding	negative regulation of sinapate ester biosynthetic process	negative regulation of transcription, DNA-templated	regulation of phenylpropanoid metabolic process	response to UV-B	DNA binding	negative regulation of sinapate ester biosynthetic process	negative regulation of transcription, DNA-templated	regulation of phenylpropanoid metabolic process	response to UV-B
AT5G04470	SIM	trichome differentiation	DNA endoreduplication	nucleus	negative regulation of mitotic nuclear division	protein binding	negative regulation of cell cycle	nucleus	DNA endoreduplication	negative regulation of cell cycle	negative regulation of mitotic nuclear division	trichome differentiation	nucleus	DNA endoreduplication	negative regulation of cell cycle	negative regulation of mitotic nuclear division	trichome differentiation
AT5G06650	GIS2	response to cytokinin	response to gibberellin	trichome differentiation	response to cytokinin	response to gibberellin	trichome differentiation
AT5G14750	WER	cell fate commitment	positive regulation of transcription, DNA-templated	protein binding	DNA binding	nucleus	root hair cell differentiation	nucleus	DNA binding	cell fate commitment	positive regulation of transcription, DNA-templated	root hair cell differentiation	nucleus	DNA binding	cell fate commitment	positive regulation of transcription, DNA-templated	root hair cell differentiation
AT5G17490	RGL3	regulation of transcription, DNA-templated	response to gibberellin	transcription factor activity, transcription factor binding	protein binding
AT5G18410	PIR	actin cytoskeleton organization	protein binding	trichome morphogenesis
AT5G20490	XIK	trichome morphogenesis	trichome branching	root hair cell tip growth	Golgi localization	mitochondrion localization	peroxisome localization	post-embryonic development	fruit development	cell growth	cell division	plasmodesma	trichome morphogenesis	gynoecium development	leaf pavement cell development	root hair tip	root hair elongation	plasmodesma	root hair tip	transport vesicle	Golgi localization	gynoecium development	leaf pavement cell development	mitochondrion localization	peroxisome localization	root hair cell tip growth	root hair elongation	trichome branching	trichome morphogenesis	plasmodesma	root hair tip	transport vesicle	Golgi localization	gynoecium development	leaf pavement cell development	mitochondrion localization	peroxisome localization	root hair cell tip growth	root hair elongation	trichome branching	trichome morphogenesis	plasmodesma	root hair tip	transport vesicle	Golgi localization	gynoecium development	leaf pavement cell development	mitochondrion localization	peroxisome localization
AT5G22220	E2FB	protein binding	DNA binding	positive regulation of transcription, DNA-templated	regulation of cell division	positive regulation of meiotic cell cycle	nucleus	cytoplasm	trichome morphogenesis	positive regulation of cell proliferation	transcription factor activity, sequence-specific DNA binding	cytoplasm	nucleus	DNA binding	transcription factor activity, sequence-specific DNA binding	positive regulation of cell proliferation	positive regulation of meiotic cell cycle	positive regulation of transcription, DNA-templated	regulation of cell division	trichome morphogenesis	cytoplasm	nucleus	DNA binding	transcription factor activity, sequence-specific DNA binding	positive regulation of cell proliferation	positive regulation of meiotic cell cycle	positive regulation of transcription, DNA-templated	regulation of cell division	trichome morphogenesis	cytoplasm	nucleus	DNA binding	transcription factor activity, sequence-specific DNA binding	positive regulation of cell proliferation	positive regulation of meiotic cell cycle	positive regulation of transcription, DNA-templated	regulation of cell division	trichome morphogenesis
AT5G24310	ABIL3	trichome morphogenesis	microtubule cytoskeleton	root development	microtubule cytoskeleton	root development	trichome morphogenesis	microtubule cytoskeleton	root development	trichome morphogenesis	microtubule cytoskeleton	root development	trichome morphogenesis	microtubule cytoskeleton	root development	trichome morphogenesis
AT5G24520	TTG1	trichome differentiation	cell fate commitment	protein binding	DNA binding	nucleus	regulation of protein localization	cytoplasm	epidermal cell fate specification	cytoplasm	nucleus	DNA binding	cell fate commitment	epidermal cell fate specification	regulation of protein localization	trichome differentiation	cytoplasm	nucleus	DNA binding	cell fate commitment	epidermal cell fate specification	regulation of protein localization	trichome differentiation	cytoplasm	nucleus	DNA binding	cell fate commitment	epidermal cell fate specification	regulation of protein localization	trichome differentiation
AT5G27320	GID1C	protein binding	raffinose family oligosaccharide biosynthetic process	positive regulation of gibberellic acid mediated signaling pathway	floral organ morphogenesis	gibberellin mediated signaling pathway	response to gibberellin	floral organ morphogenesis	fruit morphogenesis	gibberellin mediated signaling pathway	negative regulation of gene expression	positive regulation of gibberellic acid mediated signaling pathway	response to gibberellin
AT5G28646	WVD2	microtubule cytoskeleton organization	establishment or maintenance of cell polarity	multidimensional cell growth	microtubule bundle formation	trichome branching	cortical microtubule	cortical microtubule	establishment or maintenance of cell polarity	microtubule bundle formation	microtubule cytoskeleton organization	multidimensional cell growth	trichome branching
AT5G35550	TT2	nucleus	proanthocyanidin biosynthetic process	protein binding	fatty acid biosynthetic process	response to osmotic stress	nucleus	fatty acid biosynthetic process	proanthocyanidin biosynthetic process	response to osmotic stress	nucleus	fatty acid biosynthetic process	proanthocyanidin biosynthetic process	response to osmotic stress	nucleus	fatty acid biosynthetic process	proanthocyanidin biosynthetic process	response to osmotic stress
AT5G40330	MYB23	trichome differentiation	protein binding	trichome branching	trichome patterning	nucleus	root epidermal cell differentiation	nucleus	root epidermal cell differentiation	trichome branching	trichome differentiation	nucleus	root epidermal cell differentiation	trichome branching	trichome differentiation
AT5G41315	GL3	trichome branching	cell fate specification	protein binding	epidermal cell fate specification	nucleus	jasmonic acid mediated signaling pathway	trichome differentiation	positive regulation of anthocyanin biosynthetic process	nucleus	cell fate specification	epidermal cell fate specification	jasmonic acid mediated signaling pathway	positive regulation of anthocyanin biosynthetic process	trichome branching	trichome differentiation
AT5G42080	DRP1A	cytokinesis by cell plate formation	cell plate	embryo development ending in seed dormancy	cell plate formation involved in plant-type cell wall biogenesis	trichome branching	vacuole	GTPase activity	protein binding	microtubule	xylem and phloem pattern formation	plasma membrane	vacuolar membrane	protein histidine kinase binding	clathrin binding	clathrin-dependent endocytosis	cytosol	plasmodesma	root hair initiation	regulation of establishment of cell polarity	chloroplast thylakoid membrane
AT5G43900	XI-2	peroxisome	root hair elongation	Golgi localization	mitochondrion localization	peroxisome localization	protein binding	Rab GTPase binding	GTP-dependent protein binding	mitochondrion localization	trichome morphogenesis	gynoecium development	leaf pavement cell development	peroxisome	Golgi localization	gynoecium development	leaf pavement cell development	mitochondrion localization	peroxisome localization	root hair elongation	trichome morphogenesis
AT5G45190	CYCT1-5	flower development	trichome morphogenesis	leaf development	regulation of viral process
AT5G52600	MYB82	nucleus	trichome differentiation	positive regulation of transcription, DNA-templated	nucleus	positive regulation of transcription, DNA-templated	trichome differentiation	nucleus	positive regulation of transcription, DNA-templated	trichome differentiation	nucleus	positive regulation of transcription, DNA-templated	trichome differentiation	nucleus	positive regulation of transcription, DNA-templated	trichome differentiation
AT5G53200	TRY	trichome branching	trichome branching	trichome branching
AT5G58003	CPL4	nucleus	protein C-terminus binding	nucleus	negative regulation of transcription, DNA-templated	negative regulation of trichome patterning	trichome patterning	nucleus	protein C-terminus binding	nucleus	protein C-terminus binding
AT5G58230	MSI1	multicellular organism development	heterochromatin organization	protein binding	protein complex	chloroplast	embryo development ending in seed dormancy	heterochromatin assembly	regulation of flower development	cell proliferation	trichome differentiation	leaf development	seed coat development	seed development	pollen development	pollen development	positive regulation of cell cycle	regulation of gene expression by genetic imprinting	regulation of genetic imprinting	chromatin silencing complex	chloroplast	chromatin silencing complex	protein complex	cell proliferation	embryo development ending in seed dormancy	heterochromatin assembly	heterochromatin organization	leaf development	multicellular organism development	pollen development	positive regulation of cell cycle	regulation of flower development	regulation of gene expression by genetic imprinting	regulation of genetic imprinting	seed coat development	seed development	trichome differentiation
AT5G64630	FAS2	protein binding	nucleosome assembly	meristem structural organization	CAF-1 complex	heterochromatin assembly	cell proliferation	trichome differentiation	leaf development	double-strand break repair via homologous recombination	DNA recombination	pollen development	CAF-1 complex	cell proliferation	DNA recombination	double-strand break repair via homologous recombination	heterochromatin assembly	leaf development	meristem structural organization	nucleosome assembly	pollen development	trichome differentiation	CAF-1 complex	cell proliferation	DNA recombination	double-strand break repair via homologous recombination	heterochromatin assembly	leaf development	meristem structural organization	nucleosome assembly	pollen development	trichome differentiation
AT5G65274	ARPC5B	Arp2/3 complex-mediated actin nucleation	actin binding	Arp2/3 protein complex
AT5G65930	KCBP	pollen germination	protein binding	microtubule bundle formation	calmodulin binding	calmodulin binding	microtubule binding	trichome branching	ATPase activity	plasma membrane	protein homodimerization activity	protein kinase binding	cytoskeleton	microtubule-based movement	cortical microtubule organization	trichome patterning	actin filament binding	cortical microtubule	ATP-dependent microtubule motor activity, minus-end-directed	phragmoplast	mitotic spindle	plasma membrane	trichome branching	cortical microtubule	cytoskeleton	mitotic spindle	phragmoplast	actin filament binding	ADP binding	ATP-dependent microtubule motor activity, minus-end-directed	ATPase activity	calcium ion binding	calmodulin binding	microtubule binding	protein homodimerization activity	protein kinase binding	cortical microtubule organization	microtubule bundle formation	microtubule-based movement	trichome branching	trichome patterning	cortical microtubule	cytoskeleton	mitotic spindle	phragmoplast	actin filament binding	ADP binding	ATP-dependent microtubule motor activity, minus-end-directed	ATPase activity
[truncated: 82 more columns]

## Sheet: GO terms of GRN clusters
Cluster in the network	Name of the cluster in the gene network
GO	term GO (ID)
term_type	term_type (P- Biological Process; F - Molecular Function;C- Cellular Component)
Term	Description term GO
Сluster in the network	GO	term_type	Term
related to hormonal signal transduction	GO:0009740	P	gibberellic acid mediated signaling pathway
hormone regulation	GO:0010476	P	gibberellin mediated signaling pathway
hormone regulation	GO:0009755	P	hormone-mediated signaling pathway
hormone regulation	GO:0009867	P	jasmonic acid mediated signaling pathway
hormone regulation	GO:0009788	P	negative regulation of abscisic acid-activated signaling pathway
hormone regulation	GO:0009938	P	negative regulation of gibberellic acid mediated signaling pathway
hormone regulation	GO:0009937	P	regulation of gibberellic acid mediated signaling pathway
hormone regulation	GO:0009737	P	response to abscisic acid
hormone regulation	GO:0009733	P	response to auxin
hormone regulation	GO:0009723	P	response to ethylene
hormone regulation	GO:0009739	P	response to gibberellin
hormone regulation	GO:0009753	P	response to jasmonic acid
hormone regulation	GO:0009751	P	response to salicylic acid
hormone regulation	GO:0009863	P	salicylic acid mediated signaling pathway
hormone regulation	GO:0071370	P	cellular response to gibberellin stimulus
hormone regulation	GO:0071395	P	cellular response to jasmonic acid stimulus
hormone regulation	GO:0071446	P	cellular response to salicylic acid stimulus
cytoskeleton dynamics	GO:0007015	P	actin filament organization
cytoskeleton dynamics	GO:0030041	P	actin filament polymerization
cytoskeleton dynamics	GO:0030036	P	actin cytoskeleton organization
cytoskeleton dynamics	GO:0003785	F	actin monomer binding
cytoskeleton dynamics	GO:0051015	F	actin filament binding
cytoskeleton dynamics	GO:0030029	P	actin filament-based process
cytoskeleton dynamics	GO:0003779	F	actin binding
cytoskeleton dynamics	GO:0008154	P	actin polymerization or depolymerization
cytoskeleton dynamics	GO:0005885	C	Arp2/3 protein complex
cytoskeleton dynamics	GO:0034314	P	Arp2/3 complex-mediated actin nucleation
cytoskeleton dynamics	GO:0032970	P	regulation of actin filament-based process
cytoskeleton dynamics	GO:0030833	P	regulation of actin filament polymerization
cytoskeleton dynamics	GO:0008064	P	regulation of actin polymerization or depolymerization
cytoskeleton dynamics	GO:0030832	P	regulation of actin filament length
cytoskeleton dynamics	GO:0032956	P	regulation of actin cytoskeleton organization
cytoskeleton dynamics	GO:0005874	C	microtubule
cytoskeleton dynamics	GO:0051013	P	microtubule severing
cytoskeleton dynamics	GO:0008017	F	microtubule binding
cytoskeleton dynamics	GO:0051013	P	microtubule severing
cytoskeleton dynamics	GO:0046785	P	microtubule polymerization
cytoskeleton dynamics	GO:0000226	P	microtubule cytoskeleton organization
cytoskeleton dynamics	GO:0005200	F	structural constituent of cytoskeleton
cytoskeleton dynamics	GO:0007010	P	cytoskeleton organization
cytoskeleton dynamics	GO:0032273	P	positive regulation of protein polymerization
cytoskeleton dynamics	GO:0051495	P	positive regulation of cytoskeleton organization
cytoskeleton dynamics	GO:0031334	P	positive regulation of protein complex assembly
cytoskeleton dynamics	GO:0051258	P	protein polymerization
cytoskeleton dynamics	GO:0032271	P	regulation of protein polymerization
cell cycle	GO:0007049	P	cell cycle
cell cycle	GO:0051726	P	regulation of cell cycle
cell cycle	GO:0000082	P	G1/S transition of mitotic cell cycle
cell cycle	GO:0007113	P	endomitotic cell cycle
cell cycle	GO:0007113	P	endomitotic cell cycle
cell cycle	GO:0007113	P	endomitotic cell cycle
cell cycle	GO:0007113	P	endomitotic cell cycle
cell cycle	GO:0007113	P	endomitotic cell cycle
