# Supplementary material for: The evolution of gene regulatory networks controlling Arabidopsis thaliana L. trichome development
Source: BMC Plant Biol. 2019 Feb 15;19(Suppl 1):53. doi: 10.1186/s12870-019-1640-2 (PMC6393967; doi:10.1186/s12870-019-1640-2)
Supplement: Supplementary file 2 — Table S2: Table contains the following sheets: Number of ortologous genes - This sheet contains information on the number of orthologous genes for each gene from the gene network in the species research. Evolutionary characteristics of GRN nodes - This sheet contains information on duplication events in different evolutionary lines for each gene from the gene network. (XLSX 26 kb) [file 12870_2019_1640_MOESM2_ESM.xlsx]

## Sheet: Number of ortologous genes
Genes in A. thaliana	part of A. thaliana gene network	Number of the genes in the orthologous groups																																							number of OUTs in tree
		Arabidopsis thaliana	Arabidopsis lyrata	Thellungiella parvula	Brassica rapa	Citrullus lanatus	Carica papaya	Citrus sinensis	Cucumis melo	Eucalyptus grandis	Fragaria vesca	Glycine max	Gossypium raimondii	Lotus japonicus	Malus domestica	Manihot esculenta	Medicago truncatula	Populus trichocarpa	Prunus persica	Ricinus communis	Solanum lycopersicum	Solanum tuberosum	Theobroma cacao	Vitis vinifera	Beta vulgaris	Musa acuminata	Brachypodium distachyon	Hordeum vulgare	Oryza sativa ssp. indica	Oryza sativa ssp. japonica	Setaria italica	Sorghum bicolor	Zea mays	Amborella trichopoda	Picea abies	Physcomitrella patens	Selaginella moellendorffii	Marchantia polymorpha	Chlamydomonas reinhardtii	Ostreococcus lucimarinus
		AT	AL	TP	BR	CRU	CP	CS	CM	EG	FV	GM	GR	LJ	MD	ME	MT	PT	PPE_	RC	SL	ST	TC	VV	BV	MA	BD	HV	OSINDICA	OS	SI	SB	ZM	ATR	PAB	PP	SMO	Mapoly	CR	OL
AT1G01380, AT2G30420, AT2G30424, AT2G30432, AT2G46410, AT4G01060, AT5G53200	MBW trichome initiation complex components	7	6	4	7	8	2	1	0	7	3	5	6	1	9	7	4	9	4	5	2	1	7	5	0	8	0	1	2	1	0	1	1	3	7	0	0	0	0	0	134
AT1G79840	MBW trichome initiation complex components	1	0	1	1	1	1	1	2	1	1	4	1	0	2	2	1	2	1	1	1	1	1	1	1	2	1	1	1	1	1	0	0	1	1	0	0	0	0	0	38
AT1G63650, AT4G00480, AT4G09820, AT5G41315	MBW trichome initiation complex components	4	4	4	6	4	2	3	2	4	3	8	5	3	6	6	2	6	3	3	2	2	3	3	2	7	1	2	8	8	3	5	3	2	3	4	1	1	0	0	138
AT5G24520	MBW trichome initiation complex components	3	3	3	4	3	1	3	2	3	3	4	5	2	15	5	3	7	3	3	3	4	3	3	2	2	2	2	2	2	1	2	2	3	5	4	1	3	1	1	123
AT4G38620, AT2G16720, AT4G34990	MBW trichome initiation complex components	3	3	3	5	3	1	1	1	2	1	4	4	0	2	3	1	3	1	1	2	2	2	4	1	7	2	2	3	2	2	2	4	1	2	0	0	0	0	0	80
AT1G66350, AT5G17490, AT3G03450, AT2G01570, AT1G14920	related to hormonal signal transduction	5	5	4	5	5	3	3	4	3	2	8	4	1	8	4	1	5	3	4	3	3	3	3	2	4	4	3	3	3	3	3	5	3	1	2	2	2	0	0	129
AT1G25540	related to hormonal signal transduction	1	1	1	2	1	1	1	1	1	3	5	2	1	4	1	3	2	0	1	2	2	1	1	1	1	0	1	1	1	1	0	1	1	1	2	3	1	0	0	53
AT2G27300	related to hormonal signal transduction	7	7	6	10	7	3	2	3	4	3	6	7	3	5	3	4	5	2	3	2	2	3	2	3	4	1	1	1	1	1	1	2	3	0	0	0	0	0	0	117
AT2G33540	related to hormonal signal transduction	1	1	1	1	1	2	1	1	1	1	3	1	1	2	1	2	2	1	1	1	1	1	1	1	3	1	1	1	1	1	1	1	4	2	2	1	1	0	0	50
AT2G39940	related to hormonal signal transduction	1	1	1	4	1	1	1	1	1	1	4	3	1	2	2	2	2	1	1	1	1	1	1	1	4	3	3	3	3	3	3	4	1	6	7	0	1	0	0	77
AT2G46600	related to hormonal signal transduction	3	3	3	6	3	5	6	3	7	7	16	12	2	15	7	9	12	6	5	9	8	6	3	5	6	3	2	3	3	2	4	4	5	19	0	1	1	0	0	214
AT5G27320, AT3G05120, AT3G63010	related to hormonal signal transduction	3	3	3	5	2	2	2	2	3	3	6	6	0	5	4	3	4	2	2	3	3	2	2	2	6	1	1	1	1	1	0	2	1	1	0	2	0	0	0	89
AT4G02570	related to hormonal signal transduction	5	6	2	9	7	2	4	3	14	10	7	7	0	12	5	3	4	8	3	7	13	3	2	2	5	3	2	4	4	3	3	2	1	0	3	1	1	1	1	172
AT4G20780	related to hormonal signal transduction	2	2	1	5	2	1	1	1	2	1	1	1	0	4	2	1	2	0	1	1	1	1	1	1	2	2	3	4	4	4	2	4	1	5	0	0	0	0	0	66
AT4G24210	related to hormonal signal transduction	1	1	1	1	1	1	0	2	1	1	4	2	1	10	1	1	2	1	1	1	1	1	0	1	1	1	1	1	0	1	1	2	1	1	0	0	0	0	0	47
AT5G06650, AT2G41940, AT3G58070	related to hormonal signal transduction	3	3	3	6	3	1	1	1	1	1	3	3	0	2	2	1	2	1	1	4	4	1	0	1	6	5	4	5	5	6	5	8	1	1	0	0	0	0	0	94
AT5G20570	related to hormonal signal transduction	2	1	1	3	2	1	1	2	3	3	6	3	0	4	2	2	3	2	2	2	3	1	2	2	4	2	2	0	2	2	2	3	1	2	3	0	1	1	2	80
AT2G33540	related to hormonal signal transduction	1	1	1	1	1	1	1	1	1	1	2	1	1	2	1	2	2	1	1	1	1	1	1	1	3	1	1	1	1	1	1	1	4	2	2	1	1	0	0	48
AT1G67030, AT3G58070, AT2G41940, AT5G06650, AT1G10480, AT1G68360	related to hormonal signal transduction	7	6	8	9	8	8	5	8	5	4	16	13	3	9	11	3	11	5	5	8	9	6	3	4	16	7	6	7	4	6	7	11	5	2	2	0	1	0	0	248
AT1G65470	related to cell cycle dynamics	1	1	1	1	1	2	1	1	1	1	2	2	0	3	1	1	4	1	1	1	1	1	1	1	2	1	1	2	2	2	2	3	1	1	1	1	1	1	1	53
AT5G38110, AT1G66740	related to cell cycle dynamics	2	2	2	2	2	1	2	2	1	1	2	1	1	7	2	1	2	2	1	3	3	1	2	2	2	2	2	1	2	1	1	2	1	2	4	1	1	1	1	71
AT2G42260	related to cell cycle dynamics	2	2	2	2	2	2	1	1	1	2	2	1	1	2	2	1	2	1	1	1	1	2	1	2	1	0	1	1	1	1	1	2	0	0	0	0	0	0	0	45
AT3G12280	related to cell cycle dynamics	1	1	1	3	1	1	3	1	1	1	3	3	1	3	3	1	1	2	2	1	1	1	2	1	2	2	2	2	2	2	3	5	1	3	3	2	1	1	1	71
AT3G12400	related to cell cycle dynamics	2	2	2	2	2	2	1	1	0	1	2	2	1	2	2	1	2	1	1	2	2	1	1	1	2	2	2	1	1	1	1	1	3	2	2	1	2	1	1	59
AT4G15415	related to cell cycle dynamics	5	5	5	8	5	2	4	2	3	4	7	7	1	9	6	3	7	4	3	4	4	4	3	2	4	4	3	4	0	4	4	7	2	4	0	0	0	0	0	143
AT4G22910	related to cell cycle dynamics	3	3	3	5	3	2	2	2	2	2	6	5	2	10	3	2	4	2	2	3	3	2	2	2	3	2	2	2	2	3	2	2	2	3	4	2	1	1	2	108
AT2G36010, AT1G47870, AT5G22220	related to cell cycle dynamics	3	3	3	6	3	3	3	3	2	3	8	5	0	9	4	3	5	3	3	4	3	4	3	2	6	4	3	4	3	4	4	7	2	2	4	2	1	1	2	137
AT5G45190, AT4G19600	related to cell cycle dynamics	4	4	4	7	4	2	2	2	1	3	6	2	5	4	3	4	4	1	1	1	1	1	2	1	3	2	2	2	2	3	4	4	1	9	4	3	1	0	2	111
AT5G58230	related to cell cycle dynamics	3	3	3	6	3	2	2	2	2	2	4	2	1	6	3	2	4	2	2	3	2	2	2	2	4	3	2	3	2	2	2	4	3	9	1	3	1	1	1	106
AT1G13180	related to cytoskeleton structure	1	1	1	2	1	1	1	1	1	1	4	3	1	2	2	1	2	1	1	2	2	1	1	1	5	2	1	3	2	2	1	5	1	1	2	1	1	1	1	64
AT1G19835	related to cytoskeleton structure	3	3	3	4	3	3	1	1	3	1	6	4	1	3	2	3	2	1	1	1	4	2	2	1	3	1	1	2	2	2	1	2	2	2	0	0	0	0	0	76
AT1G29170, AT2G34150, AT2G38440	related to cytoskeleton structure	5	5	5	5	5	2	2	2	2	2	6	4	2	4	2	2	4	2	2	2	2	2	2	2	6	3	2	3	4	4	2	4	2	1	6	2	1	0	0	113
AT1G30825, AT2G33385	related to cytoskeleton structure	2	2	2	3	2	2	2	3	2	2	4	2	1	4	3	2	4	2	2	2	2	2	2	2	2	2	1	2	2	2	3	1	3	3	2	1	1	1	1	83
AT1G60430	related to cytoskeleton structure	1	1	1	1	1	1	1	1	3	1	2	2	0	3	1	2	2	1	1	2	2	1	1	2	1	1	1	1	1	1	1	8	1	1	2	1	1	1	0	56
AT1G80350	related to cytoskeleton structure	1	1	1	2	1	1	1	1	1	1	3	2	1	3	2	1	2	1	1	1	1	1	1	1	1	1	1	1	1	1	2	2	1	1	2	1	1	0	0	48
AT2G22640	related to cytoskeleton structure	1	1	1	2	1	1	1	1	2	1	2	1	1	2	1	1	2	1	1	1	0	1	0	1	2	1	0	1	0	1	1	1	1	2	1	1	1	0	0	40
AT2G27600	related to cytoskeleton structure	2	2	2	3	1	1	1	2	2	1	4	4	1	3	2	2	4	1	2	3	3	2	2	1	4	1	1	3	3	1	1	2	1	4	2	1	1	1	1	78
AT2G31300	related to cytoskeleton structure	2	2	1	3	1	1	1	0	1	1	3	1	0	3	3	1	1	1	1	1	1	1	1	1	1	1	1	1	1	1	1	2	1	1	2	1	2	1	0	49
AT2G35110	related to cytoskeleton structure	1	1	1	1	1	1	1	2	1	1	2	1	1	2	3	3	3	1	2	1	1	1	1	1	1	1	1	2	1	1	1	1	1	1	2	1	1	0	0	49
AT2G46225, AT5G42030, AT5G24310	related to cytoskeleton structure	4	4	4	6	4	3	4	3	16	5	11	17	1	10	7	5	6	4	4	4	4	4	4	2	12	5	5	6	5	5	5	4	3	3	2	1	1	0	0	193
AT3G16630	related to cytoskeleton structure	1	2	2	3	1	2	1	1	1	1	4	3	2	4	2	2	5	1	1	3	3	1	1	1	2	2	2	1	1	2	2	3	1	2	3	1	1	0	0	71
AT3G27000	related to cytoskeleton structure	1	1	1	2	1	0	1	1	0	1	2	1	1	3	1	1	1	1	1	1	1	1	1	1	1	1	1	1	1	1	1	1	1	0	1	1	1	1	1	40
AT3G50530	related to cytoskeleton structure	3	4	3	5	3	2	2	3	2	2	5	4	0	4	4	3	4	2	2	3	3	2	2	1	2	1	1	1	1	1	1	2	1	0	0	0	0	0	0	79
AT4G01710, AT5G65274	related to cytoskeleton structure	2	2	1	1	2	1	0	1	4	1	2	3	0	3	2	2	2	1	1	1	1	1	1	1	2	1	1	2	1	2	1	1	1	0	1	1	1	0	0	51
AT4G14147	related to cytoskeleton structure	1	2	1	1	1	0	1	2	1	1	3	1	1	2	1	1	1	1	1	1	1	1	1	1	1	1	1	1	1	1	1	2	1	0	1	1	1	1	1	43
AT5G20490, AT1G17580	related to cytoskeleton structure	2	1	2	3	2	2	2	1	2	1	2	4	2	0	2	1	2	1	1	1	1	2	2	2	3	3	2	3	3	3	3	3	1	0	0	0	0	0	0	65
AT5G24310, AT5G42030, AT2G46225	related to cytoskeleton structure	4	4	4	7	4	3	4	3	16	4	11	9	1	10	7	5	6	4	4	4	4	4	4	3	12	5	5	6	5	5	5	5	3	3	2	1	1	0	0	187
AT5G28646	related to cytoskeleton structure	4	3	4	7	4	2	2	3	3	2	6	5	2	2	4	3	4	2	2	3	3	2	2	2	7	3	1	2	3	3	2	7	1	1	0	1	1	0	0	108
AT5G42080	related to cytoskeleton structure	2	2	2	3	2	2	2	4	2	2	6	8	3	5	3	3	3	3	2	2	2	2	2	1	3	1	1	2	2	2	2	2	1	1	0	0	0	0	0	85
AT5G43900	related to cytoskeleton structure	6	5	8	7	6	2	2	2	2	2	6	5	0	1	4	3	3	2	2	3	3	2	2	2	3	3	5	3	2	3	3	3	0	0	0	0	0	0	0	105
AT1G01510	specific trichome differentiation genes	1	1	1	1	1	1	1	1	1	1	2	2	0	2	2	1	2	1	1	1	1	1	2	1	4	2	2	2	2	2	2	3	1	3	4	1	1	0	0	58
AT1G01520	specific trichome differentiation genes	5	5	4	8	5	3	3	4	3	3	13	5	2	12	5	3	6	3	2	2	2	3	3	2	6	4	5	5	4	5	5	8	2	0	3	2	1	0	0	156
AT1G03060	specific trichome differentiation genes	2	2	1	2	2	2	1	1	1	1	2	3	1	2	1	1	2	1	1	1	1	1	1	1	3	1	1	2	1	1	1	1	1	1	4	2	1	0	0	54
AT1G05230, AT4G21750, AT4G04890, AT1G79840	specific trichome differentiation genes	5	0	5	10	5	5	4	6	5	5	15	9	4	9	6	6	7	6	4	7	8	4	4	2	7	5	4	6	5	5	4	6	2	1	4	0	1	0	0	191
AT1G17920, AT1G73360	specific trichome differentiation genes	2	0	2	5	2	1	1	1	1	1	4	1	1	2	1	1	2	1	1	1	2	1	1	0	5	2	1	1	1	2	2	4	1	0	0	0	0	0	0	54
AT1G33240	specific trichome differentiation genes	1	1	1	2	1	1	1	1	1	1	0	2	0	3	1	0	2	1	1	0	0	1	1	0	8	3	4	1	1	1	2	2	1	0	0	0	0	0	0	46
AT1G64690	specific trichome differentiation genes	1	1	1	2	1	0	2	1	1	1	0	3	0	4	3	0	4	2	2	1	1	1	1	2	1	0	2	0	1	2	1	1	2	2	3	0	0	0	0	50
AT1G69490	specific trichome differentiation genes	6	5	4	4	4	5	5	4	6	5	19	7	6	10	7	8	10	6	5	5	5	6	8	0	14	6	5	6	7	6	8	6	4	7	7	4	0	0	0	230
AT2G02480	specific trichome differentiation genes	3	2	3	6	3	3	2	1	2	2	6	2	3	3	3	3	4	2	2	2	2	2	2	2	6	4	3	4	4	4	4	5	3	1	0	0	0	0	0	103
AT4G12610	specific trichome differentiation genes	1	1	1	2	1	1	1	1	1	1	2	2	3	2	1	2	2	1	2	1	1	1	1	1	2	2	0	2	2	2	3	2	1	1	1	0	1	0	0	52
AT4G38600	specific trichome differentiation genes	2	2	2	3	2	2	2	2	2	2	6	4	2	4	2	3	4	2	2	3	3	2	3	2	4	4	4	3	3	4	4	6	2	6	2	1	1	1	1	109
AT5G65930	specific trichome differentiation genes	1	1	1	2	1	1	1	1	1	1	4	1	1	2	1	2	2	1	1	1	1	1	1	1	2	1	1	1	1	1	2	2	1	1	4	2	1	1	1	53
AT5G64630	specific trichome differentiation genes	1	1	1	1	1	1	1	1	1	1	2	1	1	2	1	1	2	1	1	1	1	1	1	1	1	1	1	2	1	1	1	1	1	1	1	0	1	0	1	41
AT5G04470	specific trichome differentiation genes	2	2	2	6	2	1	0	0	0	0	0	1	0	0	1	0	2	1	0	0	0	0	0	0	0	0	0	0	0	0	0	0	0	0	0	0	0	0	0	20
	number trichome development gene	168	156	156	257	167	118	117	120	171	131	323	243	79	303	191	145	234	127	121	146	155	127	121	94	257	137	127	155	139	145	146	205	108	147	118	57	48	19	23	5801

## Sheet: evolutionary characteristics of
Evolutionary characteristics of GRN nodes
part of the gene network	Gene_ID	1	2	3	4	5		Coloumn Legend
related to hormonal signal transduction	AT1G14920	+	+					1	These nodes are relatively evenly represented in different parts of the gene network
related to hormonal signal transduction	AT2G01570	+	+					2	A number of proteins having basal duplication in the tree topology in the common ancestor of dicotyledonous plants or in cruciferous plants and has duplications in both daughter clades
related to hormonal signal transduction	AT3G03450	+	+					3	A number of duplications in vascular plants led to functional diversification. For such proteins, we can assert the presence of a basal function corresponding to the gene network only at the level of a common ancestor of vascular plants.
related to hormonal signal transduction	AT5G17490	+	+					4	A number of duplications in Brassicaceae also led to functional diversification. For such proteins, we can assert the presence of a function of interest at the level of the common ancestor of Brassicaceae or only in Arabidopsis species. The function of these proteins was considered to be a conditionally "young"
related to hormonal signal transduction	AT1G66350	+	+					5	Proteins that have relatively early duplications in monocotyledonous plants are noted.
related to hormonal signal transduction	AT1G25540	+
related to hormonal signal transduction	AT2G27300				+
related to hormonal signal transduction	AT2G33540	+
related to hormonal signal transduction	AT2G39940	+
related to hormonal signal transduction	AT2G46600			+
related to hormonal signal transduction	AT5G27320	+	+
related to hormonal signal transduction	AT3G05120	+	+
related to hormonal signal transduction	AT3G63010	+	+
related to hormonal signal transduction	AT4G02570				+
related to hormonal signal transduction	AT4G20780				+	+
related to hormonal signal transduction	AT4G24210			+
related to hormonal signal transduction	AT3G58070
related to hormonal signal transduction	AT2G41940
related to hormonal signal transduction	AT5G06650
related to hormonal signal transduction	AT5G20570				+	+
related to hormonal signal transduction	AT2G33540
related to hormonal signal transduction	AT1G68360
related to hormonal signal transduction	AT5G58003	+
related to hormonal signal transduction	AT1G10480
related to hormonal signal transduction	AT5G06650
related to hormonal signal transduction	AT2G41940
related to hormonal signal transduction	AT3G58070
related to hormonal signal transduction	AT1G67030
related to cell cycle dynamics	AT1G65470	+				+
related to cell cycle dynamics	AT1G66740	+	+
related to cell cycle dynamics	AT5G38110	+	+
related to cell cycle dynamics	AT2G42260			+
related to cell cycle dynamics	AT3G12280	+				+
related to cell cycle dynamics	AT3G12400				+
related to cell cycle dynamics	AT4G15415
related to cell cycle dynamics	AT4G22910				+
related to cell cycle dynamics	AT5G22220	+
related to cell cycle dynamics	AT1G47870
related to cell cycle dynamics	AT2G36010	+
related to cell cycle dynamics	AT4G19600
related to cell cycle dynamics	AT5G45190
related to cell cycle dynamics	AT5G58230	+
related to cytoskeleton structure	AT1G13180					+
related to cytoskeleton structure	AT1G19835				+
related to cytoskeleton structure	AT5G18410					+
related to cytoskeleton structure	AT2G38440
related to cytoskeleton structure	AT2G34150	+	+
related to cytoskeleton structure	AT1G29170	+	+
related to cytoskeleton structure	AT2G33385	+	+
related to cytoskeleton structure	AT1G30825	+	+
related to cytoskeleton structure	AT1G60430	+
related to cytoskeleton structure	AT1G80350	+
related to cytoskeleton structure	AT2G22640	+
related to cytoskeleton structure	AT2G27600	+
related to cytoskeleton structure	AT2G31300				+
related to cytoskeleton structure	AT2G35110	+
related to cytoskeleton structure	AT5G42030
related to cytoskeleton structure	AT5G24310	+	+
related to cytoskeleton structure	AT2G46225	+	+
related to cytoskeleton structure	AT3G16630	+
related to cytoskeleton structure	AT3G27000	+
related to cytoskeleton structure	AT3G50530
related to cytoskeleton structure	AT5G65274	+	+
related to cytoskeleton structure	AT4G01710	+	+
related to cytoskeleton structure	AT4G14147	+
related to cytoskeleton structure	AT1G17580			+
related to cytoskeleton structure	AT5G20490			+
related to cytoskeleton structure	AT2G46225
related to cytoskeleton structure	AT5G42030	+	+
related to cytoskeleton structure	AT5G24310
related to cytoskeleton structure	AT5G28646
related to cytoskeleton structure	AT5G42080
related to cytoskeleton structure	AT5G43900
specific trichome differentiation genes	AT1G01510
specific trichome differentiation genes	AT1G01520
specific trichome differentiation genes	AT1G03060				+
specific trichome differentiation genes	AT1G79840
specific trichome differentiation genes	AT4G04890	+	+
specific trichome differentiation genes	AT4G21750	+	+
specific trichome differentiation genes	AT1G05230	+	+
specific trichome differentiation genes	AT1G73360			+
specific trichome differentiation genes	AT1G17920			+
specific trichome differentiation genes	AT1G33240			+		+
specific trichome differentiation genes	AT1G64690	+
specific trichome differentiation genes	AT1G69490
specific trichome differentiation genes	AT2G02480				+
specific trichome differentiation genes	AT4G12610	+				+
specific trichome differentiation genes	AT4G38600					+
specific trichome differentiation genes	AT5G65930	+
specific trichome differentiation genes	AT5G64630
specific trichome differentiation genes	AT5G04470
